# Supplementary material for: Effectiveness of a Web-Based Virtual Simulation to Train Nursing Students in Suicide Risk Assessment: Randomized Controlled Investigation
Source: JMIR Serious Games. 2025 Aug 1;13:e69347. doi: 10.2196/69347 (PMC12316442; doi:10.2196/69347)
Supplement: Multimedia Appendix 5 [file games-v13-e69347-s005.zip]

Archive with 36 entries (16 files):
- shared data/
- shared data/analysis/
- shared data/analysis/Analysis.R
- shared data/analysis/Fonctions.R
- shared data/analysis/Normes_SIRI_french_2017.csv
- shared data/analysis/Normes_SIRI_french_2017.xlsx
- shared data/analysis/QCM_CORR.csv
- shared data/analysis/QCM_CORR.xlsx
- shared data/analysis/Range_SIRI_french_2017.xlsx
- shared data/data/
- shared data/data/Inclusions/
- shared data/data/Inclusions/Formatted/
- shared data/data/Inclusions/Formatted/inclusions.csv
- shared data/data/Postest/
- shared data/data/Postest/formatted/
- shared data/data/Postest/formatted/results-survey642794_20220708.csv
- shared data/data/Pretest/
- shared data/data/Pretest/skill_knowledge/
- shared data/data/Pretest/skill_knowledge/normes/
- shared data/data/Pretest/skill_knowledge/normes/formatted/
- shared data/data/Pretest/skill_knowledge/normes/formatted/results-survey644694_20210510.csv
- shared data/data/Pretest/skill_knowledge/normes/formatted/results-survey644694_20230302.csv
- shared data/data/Pretest/skill_knowledge/étudiants/
- shared data/data/Pretest/skill_knowledge/étudiants/formatted/
- shared data/data/Pretest/skill_knowledge/étudiants/formatted/results-survey982459_20220519.csv
- shared data/data/Pretest/sociodemographic/
- shared data/data/Pretest/sociodemographic/formatted/
- shared data/data/Pretest/sociodemographic/formatted/results-survey623748_20220519.csv
- shared data/data/Pretest/sociodemographic/formatted/results-survey623748_20230109.csv
- shared data/data/Satisfaction/
- shared data/data/Satisfaction/debriefing/
- shared data/data/Satisfaction/debriefing/formatted/
- shared data/data/Satisfaction/debriefing/formatted/results-survey895686_20220629.csv
- shared data/data/Satisfaction/SIVIPSY/
- shared data/data/Satisfaction/SIVIPSY/formatted/
- shared data/data/Satisfaction/SIVIPSY/formatted/results-survey652293_20220624.csv
