# Supplementary material for: Effectiveness of a Web-Based Virtual Simulation to Train Nursing Students in Suicide Risk Assessment: Randomized Controlled Investigation
Source: JMIR Serious Games. 2025 Aug 1;13:e69347. doi: 10.2196/69347 (PMC12316442; doi:10.2196/69347)
Supplement: Multimedia Appendix 5 [file games-v13-e69347-s005.zip › shared data/analysis/Analysis.R]

rm(list=ls(all=TRUE))
source("Fonctions.R")

seed=19112017
nimput=50


################
################
## Socio demo ##
################
################


##################
# Loading tables #
##################

a=read.csv2(paste0(substring(getwd(),1,nchar(getwd())-8),
"data/Pretest/sociodemographic/formatted/results-survey623748_20230109.csv"),
fileEncoding="latin1", header=T)


colnames(a)[9]="NUMERO_INCLUSION"
colnames(a)[10]="IFSI"
colnames(a)[11]="SEX"
colnames(a)[12]="AGE"
colnames(a)[13]="LANG"
colnames(a)[14]="LANG_AUT"
colnames(a)[15]="EXP_PSY"
colnames(a)[16]="EXP_SIMUL"
colnames(a)[17]="EXP_SIMUL_AUT"
colnames(a)[18]="PRE_REQ"

sum(a$"NUMERO_INCLUSION"=="")

a=a[a$"NUMERO_INCLUSION"!="",]

table(a$"NUMERO_INCLUSION")

b=read.csv2(paste0(substring(getwd(),1,nchar(getwd())-8),
"data/Inclusions/Formatted/inclusions.csv"),
fileEncoding="latin1",header=T)

table(b$"NUMERO_INCLUSION")


a$NUMERO_INCLUSION[! a$NUMERO_INCLUSION %in% b$NUMERO_INCLUSION]

b$NUMERO_INCLUSION[! b$NUMERO_INCLUSION %in% a$NUMERO_INCLUSION]


##################
# Merging tables #
##################
nrow(a)
nrow(b)
c=merge(a,b,by="NUMERO_INCLUSION",all=T)
nrow(c)
table(c$NUMERO_INCLUSION)

c[c$INCLUSION!="OUI","NUMERO_INCLUSION"]

c=c[c$INCLUSION=="OUI",]


###########
# Analyse #
###########
c$SEX=as.factor(c$SEX)

# age
#####
c$AGE

# A5		18																																																																																																																																																																																																																																																
# A52		65
# A+13

c$AGE_cor=as.numeric(as.character(substring(c$AGE,2,nchar(c$AGE))))+13

# langue
########
c$LANG

c$LANG_FR=sub("A1","T",c$LANG)
c$LANG_FR=sub("-oth-","F",c$LANG_FR)

c$LANG_FR=as.factor(c$LANG_FR)


# IFSI
#######
table(c$IFSI.x, c$IFSI.y)


c[c$IFSI.y=="VERSAILLES" & c$IFSI.x=="A1","NUMERO_INCLUSION"]

c[c$IFSI.y=="VERSAILLES" & c$IFSI.x=="A1","IFSI.x"]
c[c$IFSI.y=="VERSAILLES" & c$IFSI.x=="A1","IFSI.x"]="A2"

ncol(table(c$IFSI.x, c$IFSI.y))

text_inclu={}
text_inclu=
paste0("Participants were recruited from the ", ncol(table(c$IFSI.x, c$IFSI.y)), 
" different nurses schools affiliated to University of Versailles Saint-Quentin-En-Yvelines that have been sollicitated.")


# randomisation
###############
text_inclu=paste0(text_inclu," ",
paste0("In this study, ", sum(table(c$BRAS))," participants were included, ",
table(c$BRAS)[1], " in the arm 'teaching as usual' and ",table(c$BRAS)[2], 
"in the arm 'virtual simulation'. Among the individuals included ",
"in the intervention arm, two did not benefited from the virtual simulation at all and two ",
"had an incomplete virtual simulation (the interaction with the virtual patient was interrupted ",
" before the end for one participant who did not attend to the debriefing, and the other one",
" completed the serious game but missed the debriefing.",
" The four participant were maintained in the intervention arm in this intention-to-treat analysis."))

if (file.exists("Results_participants.doc")) file.remove("Results_participants.doc")
rtffile <- RTF("Results_participants.doc") 
addParagraph(rtffile, text_inclu)
done(rtffile)

# type de VP
############
sum(c$BRAS== "Intervention" & substring(as.character(c$DATE_CONSENTEMENT),
nchar(as.character(c$DATE_CONSENTEMENT)))==1)
sum(c$BRAS== "Intervention" & substring(as.character(c$DATE_CONSENTEMENT),
nchar(as.character(c$DATE_CONSENTEMENT)))==2)

# tableau avec test
###################
colnames(c)

c$EXP_PSY

table(c$EXP_PSY)

c$EXP_PSY=as.factor(c$EXP_PSY)

c$EXP_SIMUL

table(c$EXP_SIMUL)
c$EXP_SIMUL_AUT


c$EXP_SIMUL_bin="Yes"
for (i in 1:nrow(c))
{
	if (c[i,"EXP_SIMUL"]=="A1")
	{
		c[i,"EXP_SIMUL_bin"]="No"
	}
}
c$EXP_SIMUL_bin
table(c$EXP_SIMUL_bin)
c$EXP_SIMUL_bin=as.factor(c$EXP_SIMUL_bin)

c$PRE_REQ=as.factor(c$PRE_REQ)

list_var=c("AGE_cor","SEX","LANG_FR","EXP_PSY","EXP_SIMUL_bin","PRE_REQ")
table(c[,i],c[,"BRAS"])

tab={}
for (i in list_var)
{
	if (is.factor(c[,i]))
	{
		if (nlevels(c[,i])==2)
		{
			test={}
			test=chisq.test(c[,i],c[,"BRAS"])
			tab=rbind(tab,cbind(i, paste0(round(100*table(c[,i],c[,"BRAS"])[1,1]/
			sum(table(c[,i],c[,"BRAS"])[1:2,1]),1)," (",rownames(table(c[,i],c[,"BRAS"]))[1],")"),
			paste0(round(100*table(c[,i],c[,"BRAS"])[1,2]/
			sum(table(c[,i],c[,"BRAS"])[1:2,2]),1)," (",rownames(table(c[,i],c[,"BRAS"]))[1],")"),
			paste0("Chi(", round(test$parameter,1),
			")=", round(as.numeric(test$statistic),2)),
			round(test$p.value,3)))
		} else if (nlevels(c[,i])==3)
		{
			test={}
			test=chisq.test(c[,i],c[,"BRAS"])
			tab=rbind(tab,cbind(i, paste0(round(100*table(c[,i],c[,"BRAS"])[2,1]/
			sum(table(c[,i],c[,"BRAS"])[1:3,1]),1)," (",rownames(table(c[,i],c[,"BRAS"]))[2],")"),
			paste0(round(100*table(c[,i],c[,"BRAS"])[2,2]/
			sum(table(c[,i],c[,"BRAS"])[1:3,2]),1)," (",rownames(table(c[,i],c[,"BRAS"]))[2],")"),
			paste0("Chi(", round(test$parameter,1),
			")=", round(as.numeric(test$statistic),2)),
			round(test$p.value,3)))

			tab=rbind(tab,cbind(" ", paste0(round(100*table(c[,i],c[,"BRAS"])[3,1]/
			sum(table(c[,i],c[,"BRAS"])[1:3,1]),1)," (",rownames(table(c[,i],c[,"BRAS"]))[3],")"),
			paste0(round(100*table(c[,i],c[,"BRAS"])[3,2]/
			sum(table(c[,i],c[,"BRAS"])[1:3,2]),1)," (",rownames(table(c[,i],c[,"BRAS"]))[3],")")," "," "))			
			
		}
	
	} else
	{
		test={}
		test=t.test(c[,i]~c[,"BRAS"])
		tab=rbind(tab,cbind(i, paste0(round(test$estimate[1],1)," (",
		round(sd(c[c$BRAS=="Controle",i]),1),")"),
		paste0(round(test$estimate[2],1)," (",
		round(sd(c[c$BRAS=="Intervention",i]),1),")"),
		paste0("t(", round(test$parameter,1),
		")=", round(test$statistic,2)),
		round(test$p.value,3)))	
	}
}

if (file.exists("Table 1.doc")) file.remove("Table 1.doc")
rtffile <- RTF("Table 1.doc") 
addParagraph(rtffile, "Participants' characteristics according to the intervention.")
addTable(rtffile,tab)
done(rtffile)


##################
##################
## Perf pretest ##
##################
##################

############
# Columbia #
############

# Normes
########

d=read.csv2(paste0(substring(getwd(),1,nchar(getwd())-8),
"data/Pretest/skill_knowledge/normes/formatted/results-survey644694_20210510.csv"),
fileEncoding="latin1",header=T)

norm=d[,c(9:21)]

colnames(norm)
norm$SIS=NA


for (i in 1:nrow(norm))
{
	norm[i,"SIS"]=max(which(norm[i,4:8]=="Oui"))
}

summary(norm$SIS)
hist(norm$SIS)


norm$IIS1=NA
for (i in 1:nrow(norm))
{
	if (grepl("véritablement",norm[i,9]))
	{
		norm[i,"IIS1"]=1
	} else if (grepl("probablement arrêté",norm[i,9]))
	{
		norm[i,"IIS1"]=2
	} else if (grepl("ne savez pas",norm[i,9]))
	{
		norm[i,"IIS1"]=3
	} else if (grepl("probablement été",norm[i,9]))
	{
		norm[i,"IIS1"]=4
	} else if (grepl("dissuasifs ne",norm[i,9]))
	{
		norm[i,"IIS1"]=5
	} else if (grepl("Sans objet",norm[i,9]))
	{
		norm[i,"IIS1"]=NA
	}
}
norm$IIS1

norm$IIS2=NA
for (i in 1:nrow(norm))
{
	if (grepl("Uniquement pour attirer",norm[i,10]))
	{
		norm[i,"IIS2"]=1
	} else if (grepl("Principalement pour attirer",norm[i,10]))
	{
		norm[i,"IIS2"]=2
	} else if (grepl("Autant",norm[i,10]))
	{
		norm[i,"IIS2"]=3
	} else if (grepl("Principalement pour faire",norm[i,10]))
	{
		norm[i,"IIS2"]=4
	} else if (grepl("Uniquement pour faire cesser",norm[i,10]))
	{
		norm[i,"IIS2"]=5
	} else if (grepl("Sans objet",norm[i,10]))
	{
		norm[i,"IIS2"]=NA
	}
}
norm$IIS2


norm$RUD1=NA
for (i in 1:nrow(norm))
{
	if (grepl("faible",norm[i,11]))
	{
		norm[i,"RUD1"]=1
	} else if (grepl("moyen",norm[i,11]))
	{
		norm[i,"RUD1"]=2
	} else if (grepl("élevé",norm[i,11]))
	{
		norm[i,"RUD1"]=3
	}
}
norm$RUD1

norm$RUD2=NA
for (i in 1:nrow(norm))
{
	if (grepl("faible",norm[i,12]))
	{
		norm[i,"RUD2"]=1
	} else if (grepl("moyenne",norm[i,12]))
	{
		norm[i,"RUD2"]=2
	} else if (grepl("élevée",norm[i,12])| grepl("immédiate",norm[i,12]))
	{
		norm[i,"RUD2"]=3
	}
}
norm$RUD2

norm$RUD3=NA
for (i in 1:nrow(norm))
{
	if (grepl("faible",norm[i,13]))
	{
		norm[i,"RUD3"]=1
	} else if (grepl("moyenne",norm[i,13]))
	{
		norm[i,"RUD3"]=2
	} else if (grepl("élevée",norm[i,13]))
	{
		norm[i,"RUD3"]=3
	}
}
norm$RUD3

norm$AGE=norm[,1]
norm$PROF="Psychiatre"
norm$EXP=norm[,2]
norm$SEX=norm[,3]

norm=norm[,c("AGE","SEX","PROF","EXP","SIS","IIS1","IIS2","RUD1","RUD2","RUD3")]

e=read.csv2(paste0(substring(getwd(),1,nchar(getwd())-8),
"data/Pretest/skill_knowledge/normes/formatted/results-survey644694_20230302.csv"),
fileEncoding="latin1",header=T)
colnames(e)

e$AGE=e[,9]
e$SEX=e[,13]
e$PROF=e[,10]
e$EXP=e[,12]

e$SIS=NA
for (i in 1:nrow(e))
{
	if (grepl("désir d'être mort",e[i,14]))
	{
		e[i,"SIS"]=1
	} else if (grepl("pensées suicidaires actives non spécifiques",e[i,14]))
	{
		e[i,"SIS"]=2
	} else if (grepl("idéation suicidaire active avec une définition",e[i,14]))
	{
		e[i,"SIS"]=3
	} else if (grepl("idéation suicidaire active avec une intention",e[i,14]))
	{
		e[i,"SIS"]=4
	} else if (grepl("scénario précis et intention",e[i,14]))
	{
		e[i,"SIS"]=5
	}
}
e$SIS

e$IIS1=NA
for (i in 1:nrow(norm))
{
	if (grepl("véritablement",e[i,15]))
	{
		e[i,"IIS1"]=1
	} else if (grepl("probablement arrêté",e[i,15]))
	{
		e[i,"IIS1"]=2
	} else if (grepl("ne savez pas",e[i,15]))
	{
		e[i,"IIS1"]=3
	} else if (grepl("probablement été",e[i,15]))
	{
		e[i,"IIS1"]=4
	} else if (grepl("dissuasifs ne",e[i,15]))
	{
		e[i,"IIS1"]=5
	} else if (grepl("Sans objet",e[i,15]))
	{
		e[i,"IIS1"]=NA
	}
}
e$IIS1

e$IIS2=NA
for (i in 1:nrow(norm))
{
	if (grepl("Uniquement pour attirer",e[i,16]))
	{
		e[i,"IIS2"]=1
	} else if (grepl("Principalement pour attirer",e[i,16]))
	{
		e[i,"IIS2"]=2
	} else if (grepl("Autant",e[i,16]))
	{
		e[i,"IIS2"]=3
	} else if (grepl("Principalement pour faire",e[i,16]))
	{
		e[i,"IIS2"]=4
	} else if (grepl("Uniquement pour faire cesser",e[i,16]))
	{
		e[i,"IIS2"]=5
	} else if (grepl("Sans objet",e[i,16]))
	{
		e[i,"IIS2"]=NA
	}
}
e$IIS2

e$RUD1=NA
for (i in 1:nrow(e))
{
	if (grepl("faible",e[i,17]))
	{
		e[i,"RUD1"]=1
	} else if (grepl("moyen",e[i,17]))
	{
		e[i,"RUD1"]=2
	} else if (grepl("élevé",e[i,17]))
	{
		e[i,"RUD1"]=3
	}
}
e$RUD1

e$RUD2=NA
for (i in 1:nrow(e))
{
	if (grepl("faible",e[i,18]))
	{
		e[i,"RUD2"]=1
	} else if (grepl("moyenne",e[i,18]))
	{
		e[i,"RUD2"]=2
	} else if (grepl("élevée",e[i,18])| grepl("immédiate",e[i,18]))
	{
		e[i,"RUD2"]=3
	}
}
e$RUD2

e$RUD3=NA
for (i in 1:nrow(e))
{
	if (grepl("faible",e[i,19]))
	{
		e[i,"RUD3"]=1
	} else if (grepl("moyenne",e[i,19]))
	{
		e[i,"RUD3"]=2
	} else if (grepl("élevée",e[i,19]))
	{
		e[i,"RUD3"]=3
	}
}
e$RUD3

e=e[,c("AGE","SEX","PROF","EXP","SIS","IIS1","IIS2","RUD1","RUD2","RUD3")]
norm=rbind(norm,e)
summary(norm)

f=read.csv(paste0(substring(getwd(),1,nchar(getwd())-8),
"data/Pretest/skill_knowledge/normes/raw/results-survey644694_NY.csv"),
header=T)
colnames(f)

f$AGE=f[,9]
f$SEX=f[,11]
f$PROF="Psychiatre"
f$EXP=f[,10]

f[,12:16]
f$SIS=4

f[,17]
f$IIS1=2

f[,18]
f$IIS2=4

f[,19]
f$RUD1=2

f[,20]
f$RUD2=2

f[,21]
f$RUD3=3

f=f[,c("AGE","SEX","PROF","EXP","SIS","IIS1","IIS2","RUD1","RUD2","RUD3")]
norm=rbind(norm,f)
summary(norm)


norm$PROF
text={}
text=paste0("To etablish references for the evaluation of the suicidal crisis presented in the video, ",
nrow(norm), " experts watched the filmed interview and rated the different items regarding the suicidal risk. ",
"Their mean age was ",round(mean(norm$AGE),1)," (sd: ",round(sd(norm$AGE),1),") years. There were 10 psychiatrists and one nurse. ",
"There were two males. The mean duration of professional experience was ", round(mean(norm$EXP),1)," (sd: ",round(sd(norm$EXP),1),") years.",
" The mean score for severity of suicidal ideation was ", round(mean(norm$SIS),1)," (sd: ",round(sd(norm$SIS),1),
"), corresponding to a suicidal intent without specific plan. The mean score for deterrents was ",
round(mean(norm$IIS1),1)," (sd: ",round(sd(norm$IIS1),1),"), corresponding to a situation between ",
"\"Deterrents definitely stopped the patient from attempting suicide\" and \"Deterrents probably stopped the patient\".",
" The mean score for reasons for ideation was ", round(mean(norm$IIS2),1)," (sd: ",round(sd(norm$IIS2),1),"), corresponding to ",
"\"Mostly to end or stop the pain\".",
" The three other dimensions of the intensity of suicidal ideation (frequency, duration and controllability were not investigated during the interview and were thus discarded from the sutdy.",
"The mean suicidal risk level was ", round(mean(norm$RUD1),1)," (sd: ",
round(sd(norm$RUD1),1),") corresponding to a moderate to elevated risk. ",
"The mean suicidal emergency level was ", round(mean(norm$RUD2),1)," (sd: ",
round(sd(norm$RUD2),1),") corresponding to a moderate to elevated emergency. ", 
"The mean suicidal danger level was ", round(mean(norm$RUD3),1)," (sd: ",
round(sd(norm$RUD3),1),") corresponding to a moderate danger.")

if (file.exists("Norms.doc")) file.remove("Norms.doc")
rtffile <- RTF("Norms.doc") 
addParagraph(rtffile, text)
done(rtffile)

# calcul des ranges
####################

# CSRR
list_range={}
for (i in c("SIS"))
{
	
	if (mean(norm[,i])>3)
	{
		list_range=rbind(list_range,cbind((mean(norm[,i])-round(mean(norm[,i]),0))/sd(norm[,i]),
		mean(norm[,i])/sd(norm[,i])))	
	} else if (mean(norm[,i]) <= 3)
	{
		list_range=rbind(list_range,cbind((mean(norm[,i])-round(mean(norm[,i]),0))/sd(norm[,i]),
		(5-mean(norm[,i])/sd(norm[,i]))))
	}

}

for (i in c("IIS1","IIS2"))
{
	
	if (mean(norm[,i])>3)
	{
		list_range=rbind(list_range,cbind((mean(norm[,i])-round(mean(norm[,i]),0))/sd(norm[,i]),
		(mean(norm[,i])-1)/sd(norm[,i])))	
	} else if (mean(norm[,i]) <= 3)
	{
		list_range=rbind(list_range,cbind((mean(norm[,i])-round(mean(norm[,i]),0))/sd(norm[,i]),
		(5-mean(norm[,i])/sd(norm[,i]))))
	}

}

var_range=cbind("d_CSSR",t(as.data.frame(colSums(abs(list_range)))))


#RUD
list_range={}
for (i in c("RUD1","RUD3"))
{
	
	if (mean(norm[,i])>2)
	{
		list_range=rbind(list_range,cbind((mean(norm[,i])-round(mean(norm[,i]),0))/sd(norm[,i]),
		(mean(norm[,i])-1)/sd(norm[,i])))	
	} else if (mean(norm[,i]) <= 2)
	{
		list_range=rbind(list_range,cbind((mean(norm[,i])-round(mean(norm[,i]),0))/sd(norm[,i]),
		(3-mean(norm[,i]))/sd(norm[,i])))
	}

}

for (i in c("RUD2"))
{
	
	if (mean(norm[,i])>2)
	{
		list_range=rbind(list_range,cbind((mean(norm[,i])-round(mean(norm[,i]),0))/sd(norm[,i]),
		(mean(norm[,i])-1)/sd(norm[,i])))	
	} else if (mean(norm[,i]) <= 2)
	{
		list_range=rbind(list_range,cbind((mean(norm[,i])-round(mean(norm[,i]),0))/sd(norm[,i]),
		(4-mean(norm[,i]))/sd(norm[,i])))
	}

}
var_range=rbind(var_range,cbind("d_RUD",t(as.data.frame(colSums(abs(list_range))))))


# pretest
##########
listvar_pretest={}

g=read.csv2(paste0(substring(getwd(),1,nchar(getwd())-8),
"data/Pretest/skill_knowledge/étudiants/formatted/results-survey982459_20220519.csv"),
fileEncoding="latin1",header=T)
summary(g)
colnames(g)

g$SIS_pre=g[,"D.après_l.entretien_que_vous_venez_de_visionner._quel_est_le_degré_de_l.idéation_suicidaire_présentée_par_le_patient_."]
g$SIS_pre=as.numeric(as.character(substring(g$SIS_pre,2)))-1
g$d_SIS_pre=(g$SIS_pre - mean(norm$SIS))/sd(norm$SIS)
summary(g$d_SIS_pre)
listvar_pretest=c(listvar_pretest,"d_SIS_pre") # score d'idéation suicidaire (SIS)

g$IIS1_pre=g[,"Y_a.t.il_quelque_chose_ou_quelqu.un_qui_a_dissuadé_le_patient.de_vouloir_mourir_ou_de_mettre_à_exécution_ses_pensées_suicidaires_."]
g$IIS1_pre=as.numeric(as.character(substring(g$IIS1_pre,2)))
g$d_IIS1_pre=(g$IIS1_pre - mean(norm$IIS1))/sd(norm$IIS1)
summary(g$d_IIS1_pre)
listvar_pretest=c(listvar_pretest,"d_IIS1_pre") # intensité idéation suicidaire 1

g$IIS2_pre=g[,"Quelles_sont_les_raisons_pour_lesquelles_le_patient_a_souhaité_mourir_ou_vous_suicider_." ]
g$IIS2_pre=as.numeric(as.character(substring(g$IIS2_pre,2)))
g$d_IIS2_pre=(g$IIS2_pre - mean(norm$IIS2))/sd(norm$IIS2)
summary(g$d_IIS2_pre)
listvar_pretest=c(listvar_pretest,"d_IIS2_pre") # intensité idéation suicidaire 2

g$d_CSSR_pre = abs(g$d_SIS_pre) + abs(g$d_IIS1_pre) + abs(g$d_IIS2_pre) 
summary(g$d_CSSR_pre)
listvar_pretest=c(listvar_pretest,"d_CSSR_pre") # Columbia globale

g$RUD1_pre=g[,"Quelle_est_votre_évaluation_du_risque_suicidaire_présenté_par_ce_patient_." ]
g$RUD1_pre=as.numeric(as.character(substring(g$RUD1_pre,2)))
g$d_RUD1_pre=(g$RUD1_pre - mean(norm$RUD1))/sd(norm$RUD1)
summary(g$d_RUD1_pre)
listvar_pretest=c(listvar_pretest,"d_RUD1_pre")

g$RUD2_pre=g[,"Quelle_est_votre_évaluation_de_l.urgence_suicidaire_chez_ce_patient_."  ]
g$RUD2_pre=as.numeric(as.character(substring(g$RUD2_pre,2)))
g$d_RUD2_pre=(g$RUD2_pre - mean(norm$RUD2))/ sd(norm$RUD2)
summary(g$d_RUD2_pre)
listvar_pretest=c(listvar_pretest,"d_RUD2_pre")

g$RUD3_pre=g[,"Quelle_est_votre_évaluation_de_la_dangerosité_suicidaire_chez_ce_patient_." ]
g$RUD3_pre=as.numeric(as.character(substring(g$RUD3_pre,2)))
g$d_RUD3_pre=(g$RUD3_pre - mean(norm$RUD3))/sd(norm$RUD3)
summary(g$d_RUD3_pre)
listvar_pretest=c(listvar_pretest,"d_RUD3_pre")

g$d_RUD_pre=abs(g$d_RUD1_pre) + abs(g$d_RUD2_pre) + abs(g$d_RUD3_pre)
summary(g$d_RUD_pre)
listvar_pretest=c(listvar_pretest,"d_RUD_pre")

summary(g$"Durée_pour_le_groupe_._Compétence_._Questionnaire_1")
hist(g$"Durée_pour_le_groupe_._Compétence_._Questionnaire_1")
hist(log(g$"Durée_pour_le_groupe_._Compétence_._Questionnaire_1"))
g$SPEED_VIDEO_pre=g$"Durée_pour_le_groupe_._Compétence_._Questionnaire_1"
listvar_pretest=c(listvar_pretest,"SPEED_VIDEO_pre")


########
# SIRI #
########

# normes
#########
norm_siri=read.csv2(paste0(substring(getwd(),1,nchar(getwd())-8),
"analysis/Normes_SIRI_french_2017.csv"),
fileEncoding="latin1",header=T)
norm_siri


#range
#######
list_range={}
for (i in colnames(norm_siri))
{
	
	if (norm_siri[1,i]>0)
	{
		list_range=rbind(list_range,cbind((norm_siri[1,i]-round(norm_siri[1,i],0))/norm_siri[2,i],
		(norm_siri[1,i] + 3)/norm_siri[2,i]))	
	} else if (norm_siri[1,i]<= 0)
	{
		list_range=rbind(list_range,cbind((norm_siri[1,i]-round(norm_siri[1,i],0))/norm_siri[2,i],
		(3-norm_siri[1,i])/norm_siri[2,i]))
	}

}
var_range=rbind(var_range,cbind("SIRI",t(as.data.frame(colSums(abs(list_range))))))


# codage des réponses
#####################
nom_col_SIRI={}

for (i in 1:15)
{
	nom_col_SIRI=c(nom_col_SIRI,paste0("X",i,"A"),paste0("X",i,"B"))
}

nom_col_SIRI_pre=paste0(nom_col_SIRI,"_pre")
g[,nom_col_SIRI_pre]=sapply(g[,17:46], substring, 2)
g[,nom_col_SIRI_pre]=sapply(g[,nom_col_SIRI_pre], as.character)
g[,nom_col_SIRI_pre]=sapply(g[,nom_col_SIRI_pre], as.numeric)


g[,nom_col_SIRI_pre]=sapply(g[,nom_col_SIRI_pre], function(i) i - 4)
summary(g[,nom_col_SIRI_pre])


g[,paste0("d_",nom_col_SIRI_pre)]=NA
for (i in nom_col_SIRI)
{
	g[,paste0("d_",i,"_pre")]=(g[,paste0(i,"_pre")]-norm_siri[1,i])/norm_siri[2,i]
}
summary(g[,paste0("d_",nom_col_SIRI_pre)])	

g$SIRI_pre=rowSums(abs(g[,paste0("d_",nom_col_SIRI_pre)]))
summary(g$SIRI_pre)
listvar_pretest=c(listvar_pretest,"SIRI_pre")

cronbach(abs(g[,paste0("d_",nom_col_SIRI_pre)]))


summary(g[,"Durée_pour_le_groupe_._Compétences_._Questionnaire_2"])
hist(g[,"Durée_pour_le_groupe_._Compétences_._Questionnaire_2"])
hist(log(g[,"Durée_pour_le_groupe_._Compétences_._Questionnaire_2"]))
g$SPEED_SIRI_pre=g[,"Durée_pour_le_groupe_._Compétences_._Questionnaire_2"]
listvar_pretest=c(listvar_pretest,"SPEED_SIRI_pre")


#################
# CONNAISSANCES #
#################
qcm_cor=read.csv2(paste0(substring(getwd(),1,nchar(getwd())-8),
"analysis/QCM_CORR.csv"),
fileEncoding="latin1",header=T)


tab=sapply(g[,47:96], is.na)
which(colSums(tab)!=0)
colnames(g)[which(colSums(tab)!=0)[1] + 46]
colnames(g)[which(colSums(tab)!=0)[2] + 46]

g[,which(colSums(tab)!=0)[1] + 46]=""
g[,which(colSums(tab)!=0)[2] + 46]=""


g[,paste0("QCM_",1:10,"_pre")]=NA

for (i in 1:10)
{
	for (j in 1:nrow(g))
	{
		g[j,paste0("QCM_",i,"_pre")]=
		5 - sum(! unlist(strsplit(as.character(which(g[j,((46+(5*i))-4) : (46+(5*i))]=="Y")), split = ""))	%in%
		as.character(match(unlist(strsplit(as.character(qcm_cor[,i]), split = "")), LETTERS)),

		! as.character(match(unlist(strsplit(as.character(qcm_cor[,i]), split = "")), LETTERS)) %in%
		unlist(strsplit(as.character(which(g[j,((46+(5*i))-4) : (46+(5*i))]=="Y")), split = "")))	

	}
}

summary(g[,paste0("QCM_",1:10,"_pre")])
g$QCM_pre=rowSums(g[,paste0("QCM_",1:10,"_pre")])
summary(g$QCM_pre)

listvar_pretest=c(listvar_pretest,"QCM_pre")

cronbach(g[,paste0("QCM_",1:10,"_pre")])


summary(g[,"Durée_pour_le_groupe_._Connaissances"])
hist(g[,"Durée_pour_le_groupe_._Connaissances"])
hist(log(g[,"Durée_pour_le_groupe_._Connaissances"]))
g$SPEED_KNOW_pre=g[,"Durée_pour_le_groupe_._Connaissances"]
listvar_pretest=c(listvar_pretest,"SPEED_KNOW_pre")


var_range=rbind(var_range,cbind("QCM","0","50"))

#############
# CONFIANCE #
#############

colnames(g)
g[,97:110]

# liste des items à inverser pour obtenir + grand + confiance
list_inv_conf=c(100,104,108,110)
g[,list_inv_conf]=10-g[,list_inv_conf]

g$CONF_pre=(rowSums(g[,97:110])*10)/14
summary(g$CONF_pre)
listvar_pretest=c(listvar_pretest,"CONF_pre")

cronbach(g[,97:110])

var_range=rbind(var_range,cbind("CONF",0,100))


############
# EMPATHIE #
############
list_inv_emp_orig=c(1,3,6,7,8,11,12,14,18,19)

g[,111:130]=sapply(g[,111:130],substring,2)
g[,111:130]=sapply(g[,111:130], as.character)
g[,111:130]=sapply(g[,111:130], as.numeric)
g[,list_inv_emp_orig + 110]=sapply(g[,list_inv_emp_orig + 110], function(i) 8 - i)

g$JSE_pre=rowSums(g[,111:130])
listvar_pretest=c(listvar_pretest,"JSE_pre")

cronbach(g[,111:130])

var_range=rbind(var_range,cbind("JSE",length(111:130),length(111:130)*7))


##################
##################
## Moderateurs  ##
##################
##################


#############
# immersion #
#############

# échelle de 1 à 7
g[,131:148]=sapply(g[,131:148],substring,2)
g[,131:148]=sapply(g[,131:148], as.character)
g[,131:148]=sapply(g[,131:148], as.numeric)
g$ITQ=rowSums(g[,131:148])
summary(g$ITQ) 
listvar_pretest=c(listvar_pretest,"ITQ")

cronbach(g[,131:148])


###############
# implication #
###############

g[,149:167]=sapply(g[,149:167],substring,2)
g[,149:167]=sapply(g[,149:167], as.character)
g[,149:167]=sapply(g[,149:167], as.numeric)
g[,149:167]=sapply(g[,149:167], function(i) 8 - i)
g$GEQ=rowMeans(g[,149:167])

summary(g$GEQ)
listvar_pretest=c(listvar_pretest,"GEQ")

cronbach(g[,149:167])


###########
# merging #
###########
#identifiants participants
c$"NUMERO_INCLUSION"
g$"Quel_est_votre_code_de_participant_.ex._V052._."

c$"NUMERO_INCLUSION"[!c$"NUMERO_INCLUSION" %in% g$"Quel_est_votre_code_de_participant_.ex._V052._."]
g$"Quel_est_votre_code_de_participant_.ex._V052._."[!g$"Quel_est_votre_code_de_participant_.ex._V052._." %in% c$"NUMERO_INCLUSION"]

# exclusion LV074 qui n'a pas donné consentement
g=g[g$"Quel_est_votre_code_de_participant_.ex._V052._."!="LV074",]

c$"NUMERO_INCLUSION"[!c$"NUMERO_INCLUSION" %in% g$"Quel_est_votre_code_de_participant_.ex._V052._."]
g$"Quel_est_votre_code_de_participant_.ex._V052._."[!g$"Quel_est_votre_code_de_participant_.ex._V052._." %in% c$"NUMERO_INCLUSION"]

nrow(c)
c=merge(c,g[c("Quel_est_votre_code_de_participant_.ex._V052._.",
listvar_pretest)],by.x="NUMERO_INCLUSION",by.y="Quel_est_votre_code_de_participant_.ex._V052._.",all=T)
nrow(c)


#####################
# export moderators #
#####################

text={}
text=paste0("The average ITQ score was ",round(mean(c$ITQ),1)," (sd: ", round(sd(c$ITQ),1),
"; Cronbach alpha: ",round(cronbach(g[,131:148])$alpha,2),") corresponding to moderate immersive tendency",
", and the average GEQ score was ", round(mean(c$GEQ),1)," (sd: ", round(sd(c$GEQ),1),
"; Cronbach alpha: ", round(cronbach(g[,149:167])$alpha,2),") corresponding to a slightly lack of engagement in games.")

if (file.exists("Moderators.doc")) file.remove("Moderators.doc")
rtffile <- RTF("Moderators.doc") 
addParagraph(rtffile, text)
done(rtffile)


#######################################
# moderators comparisons between arms #
#######################################

list_var=c("ITQ","GEQ")

tab={}
for (i in list_var)
{

		test={}
		test=t.test(c[,i]~c[,"BRAS"])
		tab=rbind(tab,cbind(i, paste0(round(test$estimate[1],1)," (",
		round(sd(c[c$BRAS=="Controle",i]),1),")"),
		paste0(round(test$estimate[2],1)," (",
		round(sd(c[c$BRAS=="Intervention",i]),1),")"),
		paste0("t(", round(test$parameter,1),
		")=", round(test$statistic,2)),
		round(test$p.value,3)))	

}

if (file.exists("Table 1bis.doc")) file.remove("Table 1.doc")
rtffile <- RTF("Table 1bis.doc") 
addParagraph(rtffile, "Participants' characteristics according to the intervention - moderators.")
addTable(rtffile,tab)
done(rtffile)


###################
###################
## Satisfaction  ##
###################
###################

############################
# Vis à vis du jeu sérieux #
############################

# charger table
################
h=read.csv2(paste0(substring(getwd(),1,nchar(getwd())-8),
"data/Satisfaction/SIVIPSY/formatted/results-survey652293_20220624.csv"),
fileEncoding="latin1",header=T)
summary(h)
colnames(h)


# SUS
######

h[,paste0("Vous_venez_d.ut.._.SQ00",c(1,3,5,7,9),".")]=
sapply(h[,paste0("Vous_venez_d.ut.._.SQ00",c(1,3,5,7,9),".")],substring,2)

h[,paste0("Vous_venez_d.ut.._.SQ00",c(1,3,5,7,9),".")]=
sapply(h[,paste0("Vous_venez_d.ut.._.SQ00",c(1,3,5,7,9),".")], as.character)

h[,paste0("Vous_venez_d.ut.._.SQ00",c(1,3,5,7,9),".")]=
sapply(h[,paste0("Vous_venez_d.ut.._.SQ00",c(1,3,5,7,9),".")], as.numeric)

h[,paste0("Vous_venez_d.ut.._.SQ00",c(1,3,5,7,9),".")]=
sapply(h[,paste0("Vous_venez_d.ut.._.SQ00",c(1,3,5,7,9),".")], function(i) i - 1)


h[,paste0("Vous_venez_d.ut.._.SQ0",c("02","04","06","08","10"),".")]=
sapply(h[,paste0("Vous_venez_d.ut.._.SQ0",c("02","04","06","08","10"),".")],substring,2)

h[,paste0("Vous_venez_d.ut.._.SQ0",c("02","04","06","08","10"),".")]=
sapply(h[,paste0("Vous_venez_d.ut.._.SQ0",c("02","04","06","08","10"),".")], as.character)

h[,paste0("Vous_venez_d.ut.._.SQ0",c("02","04","06","08","10"),".")]=
sapply(h[,paste0("Vous_venez_d.ut.._.SQ0",c("02","04","06","08","10"),".")], as.numeric)

h[,paste0("Vous_venez_d.ut.._.SQ0",c("02","04","06","08","10"),".")]=
sapply(h[,paste0("Vous_venez_d.ut.._.SQ0",c("02","04","06","08","10"),".")], function(i) 5 - i)


table(rowSums(is.na(h[,paste0("Vous_venez_d.ut.._.SQ0",c("01","02","03","04","05","06","07","08","09","10"),".")])))


h$SUS=2.5*rowSums(h[,paste0("Vous_venez_d.ut.._.SQ0",c("01","02","03","04","05","06","07","08","09","10"),".")])

summary(h$SUS)

cronbach(h[,paste0("Vous_venez_d.ut.._.SQ0",c("01","02","03","04","05","06","07","08","09","10"),".")])
psych::alpha(h[,paste0("Vous_venez_d.ut.._.SQ0",c("01","02","03","04","05","06","07","08","09","10"),".")])

alpha_satisf=cbind("SUS",
cronbach(h[,paste0("Vous_venez_d.ut.._.SQ0",c("01","02","03","04","05","06","07","08","09","10"),".")])$alpha)

list_var=("SUS")


h[!is.na(h$"Commentaires_li.._") & h$"Commentaires_li.._"!="",
"Commentaires_li.._"]

h[!is.na(h$"Commentaires_li.._") &
h$"Commentaires_li.._"=="Le son à tendence a bugguer, avoir une option permettant de le retirer pourrais être une bonne idée.",
"Date_de_soumiss.._"]

h[!is.na(h$"Commentaires_li.._") &
h$"Commentaires_li.._"=="Un peu agaçant les voix car ne fait pas très naturel, c'est un détail mais ça m'a agacée surtout quand le patient nous faisant maintes fois répéter puisque on avait le droit de nouveau à une phrase entière (rires)",
"Date_de_soumiss.._"]

h[!is.na(h$"Commentaires_li.._") &
h$"Commentaires_li.._"=="Un peu agaçant les voix car ne fait pas très naturel, c'est un détail mais ça m'a agacée surtout quand le patient nous faisant maintes fois répéter puisque on avait le droit de nouveau à une phrase entière (rires)",
"Quel_est_votre_.._"]

h$friend=as.numeric(as.character(substring(h$"Dans_l.ensemble.._",2)))
summary(h$friend)
list_var=c(list_var,"friend")
alpha_satisf=rbind(alpha_satisf,cbind("friend",""))


# IPQ
######
h[,23:36]=sapply(h[,23:36],substring,2)
h[,23:36]=sapply(h[,23:36], as.character)
h[,23:36]=sapply(h[,23:36], as.numeric)

list_inv={}
list_inv=c("Comment_le_mond.._.SQ001.","Je_faisais_touj.._.SQ001.",
"J.avais_l.i.._.SQ001.")
list_inv

h[,list_inv]=sapply(h[,list_inv], function(i) 8 - i)

h$IPQ=rowMeans(h[,23:36])
summary(h$IPQ)


cronbach(h[,23:36])
alpha_satisf=rbind(alpha_satisf,cbind("IPQ",cronbach(h[,23:36])$alpha))
list_var=c(list_var,"IPQ")

# Assessment of Virtual Patient Authenticity
###########################################
h[,37:42]
h[,37:42]=sapply(h[,37:42],substring,2)
h[,37:42]=sapply(h[,37:42], as.character)
h[,37:42]=sapply(h[,37:42], as.numeric)
h[,"Lisez_chaque_é.._.SQ004."]=sapply(h[,"Lisez_chaque_é.._.SQ004."], function(i) 5 - i)

cronbach(h[,37:42])
alpha_satisf=rbind(alpha_satisf,cbind("AVPA",cronbach(h[,37:42])$alpha))

h$AVPA=rowMeans(h[,37:42])
summary(h$AVPA)

h[,45]=sapply(h[,45],substring,2)
h[,45]=sapply(h[,45], as.character)
h[,45]=sapply(h[,45], as.numeric)
h[,45]=sapply(h[,45], function(i) i-1)
summary(h[,45])
h$VP_RATING=h[,45]
alpha_satisf=rbind(alpha_satisf,cbind("VP_RATING","NA"))

h[,43:44]
h[,43:44]=sapply(h[,43:44],substring,2)
h[,43:44]=sapply(h[,43:44], as.character)
h[,43:44]=sapply(h[,43:44], as.numeric)

cronbach(h[,43:44])
alpha_satisf=rbind(alpha_satisf,cbind("real",cronbach(h[,43:44])$alpha))
h$real=rowMeans(h[,43:44])

list_var=c(list_var,"AVPA")

# quality of facial emotions
############################
h[,46:48]
h[,46:48]=sapply(h[,46:48],substring,2)
h[,46:48]=sapply(h[,46:48], as.character)
h[,46:48]=sapply(h[,46:48], as.numeric)
h$QUAL_EMOT=rowMeans(h[,46:48])
summary(h$QUAL_EMOT) #good
cronbach(h[,46:48])
alpha_satisf=rbind(alpha_satisf,cbind("QUAL_EMOT",cronbach(h[,46:48])$alpha))

list_var=c(list_var,"QUAL_EMOT")


# intensity of facial emotion
##############################
h[,49]
h[,49]=sapply(h[,49],substring,2)
h[,49]=sapply(h[,49], as.character)
h[,49]=sapply(h[,49], as.numeric)
h$QUANT_EMOT=h[,49]
summary(h$QUANT_EMOT)
list_var=c(list_var,"QUANT_EMOT") # neither inhibated not exagerated
alpha_satisf=rbind(alpha_satisf,cbind("QUANT_EMOT","NA"))

h[,50]

# commentaires
##############
h[h[,50]=="Les voix du patient, de sa femme et de l'infirmière sont très robotiques ce qui ne rend pas l'expérience très réaliste. Les visages et expressions sont aussi un peu robotiques.",
"Date_de_soumiss.._"]

h[h[,50]=="Les voix du patient, de sa femme et de l'infirmière sont très robotiques ce qui ne rend pas l'expérience très réaliste. Les visages et expressions sont aussi un peu robotiques.",
"Quel_est_votre_.._"]

h[h[,50]=="La communication non verbale est très manquante, l'utilisation de vraies voix serait par ailleurs plus judicieux pour en ressentir les émotions et pas simplement écouter des propos comme on pourrait les lire.",
"Date_de_soumiss.._"]

h[h[,50]=="La communication non verbale est très manquante, l'utilisation de vraies voix serait par ailleurs plus judicieux pour en ressentir les émotions et pas simplement écouter des propos comme on pourrait les lire.",
"Quel_est_votre_.._"]


# merging
##########

c$"NUMERO_INCLUSION"
table(h$"Quel_est_votre_.._")

h=h[h$"Date_de_lanceme.._"!= "03/06/2021 17:58",]
h[h$"Quel_est_votre_.._"=="G039","Date_de_lanceme.._"]

h$"Quel_est_votre_.._"=as.character(h$"Quel_est_votre_.._")
h[h$"Date_de_lanceme.._"=="14/06/2022 07:18","Quel_est_votre_.._"]="V048"

table(h$"Quel_est_votre_.._")

c[c$BRAS=="Intervention","NUMERO_INCLUSION"][!c[c$BRAS=="Intervention","NUMERO_INCLUSION"] %in% h$"Quel_est_votre_.._"]


h$"Quel_est_votre_.._"[!h$"Quel_est_votre_.._" %in% c[c$BRAS=="Intervention","NUMERO_INCLUSION"]]

nrow(c)
c=merge(c,h[,c("Quel_est_votre_.._",list_var)],by.x="NUMERO_INCLUSION",by.y="Quel_est_votre_.._",all.x=T)
nrow(c)


# check missing data
#####################

sum(is.na(c[c$BRAS=="Intervention","SUS"]))
c[c$BRAS=="Intervention" & is.na(c$SUS),"NUMERO_INCLUSION"]
# AP067 LV070 LV071 V013 => les meme que ci dessus

c[c$BRAS=="Intervention" & is.na(c[,list_var[2]]),"NUMERO_INCLUSION"]
c[c$BRAS=="Intervention" & is.na(c[,list_var[3]]),"NUMERO_INCLUSION"]
#AP068 => données partielles , s'est arrêtée avant la fin

c[c$BRAS=="Intervention" & is.na(c[,list_var[4]]),"NUMERO_INCLUSION"]
c[c$BRAS=="Intervention" & is.na(c[,list_var[5]]),"NUMERO_INCLUSION"]
c[c$BRAS=="Intervention" & is.na(c[,list_var[6]]),"NUMERO_INCLUSION"]


# export satisfaction SIVIPSY
#############################

tab_satis={}

alpha_satisf=as.table(alpha_satisf)
alpha_satisf[,2]=round(as.numeric(as.character(alpha_satisf[,2])),2)


for (i in list_var)
{
	tab_satis=rbind(tab_satis,cbind("Variable"=i,"Mean"=round(mean(c[,i],na.rm=T),1),"SD"=round(sd(c[,i],na.rm=T),1),
	"% missing data"=round(100*(1-sum(!is.na(c[,i]))/sum(c$BRAS=="Intervention")),1),"Alpha"=
	alpha_satisf[alpha_satisf[,1]==i,2]))
}


############################
# Vis à vis du débriefing  #
############################

i=read.csv2(paste0(substring(getwd(),1,nchar(getwd())-8),
"data/Satisfaction/debriefing/formatted/results-survey895686_20220629.csv"),
fileEncoding="latin1",header=T)
colnames(i)

# DASH
#######

which(sapply(colnames(i),substring,2,2)=="1")
i[,which(sapply(colnames(i),substring,2,2)=="1")]=sapply(i[,which(sapply(colnames(i),substring,2,2)=="1")], substring, 2)
i[,which(sapply(colnames(i),substring,2,2)=="1")] = sapply(i[,which(sapply(colnames(i),substring,2,2)=="1")], as.character)
i[,which(sapply(colnames(i),substring,2,2)=="1")] = sapply(i[,which(sapply(colnames(i),substring,2,2)=="1")], as.numeric)

i$DASH_tot=rowMeans(i[,which(sapply(colnames(i),substring,2,2)=="1")])
list_var=c("DASH_tot")
alpha_satisf=cbind("DASH_tot",cronbach(i[,which(sapply(colnames(i),substring,2,2)=="1")])$alpha)

i$DASH_stage=rowMeans(i[,which(sapply(colnames(i),substring,1,2)=="a1" | 
sapply(colnames(i),substring,1,2)=="b1")])
list_var=c(list_var,"DASH_stage")
alpha_satisf=rbind(alpha_satisf,cbind("DASH_stage",cronbach(i[,which(sapply(colnames(i),substring,1,2)=="a1" | 
sapply(colnames(i),substring,1,2)=="b1")])$alpha))

i$DASH_context=rowMeans(i[,which(sapply(colnames(i),substring,1,2)=="c1" | 
sapply(colnames(i),substring,1,2)=="d1")])
list_var=c(list_var,"DASH_context")
alpha_satisf=rbind(alpha_satisf,cbind("DASH_context",cronbach(i[,which(sapply(colnames(i),substring,1,2)=="c1" | 
sapply(colnames(i),substring,1,2)=="d1")])$alpha))

i$DASH_org=rowMeans(i[,which(sapply(colnames(i),substring,1,2)=="e1" | 
sapply(colnames(i),substring,1,2)=="f1")])
list_var=c(list_var,"DASH_org")
alpha_satisf=rbind(alpha_satisf,cbind("DASH_org",cronbach(i[,which(sapply(colnames(i),substring,1,2)=="e1" | 
sapply(colnames(i),substring,1,2)=="f1")])$alpha))

i$DASH_reflect=rowMeans(i[,which(sapply(colnames(i),substring,1,2)=="g1" | 
sapply(colnames(i),substring,1,2)=="h1")])
list_var=c(list_var,"DASH_reflect")
alpha_satisf=rbind(alpha_satisf,cbind("DASH_reflect",cronbach(i[,which(sapply(colnames(i),substring,1,2)=="g1" | 
sapply(colnames(i),substring,1,2)=="h1")])$alpha))

i$DASH_ident=rowMeans(i[,which(sapply(colnames(i),substring,1,2)=="i1" | 
sapply(colnames(i),substring,1,2)=="j1")])
list_var=c(list_var,"DASH_ident")
alpha_satisf=rbind(alpha_satisf,cbind("DASH_ident",cronbach(i[,which(sapply(colnames(i),substring,1,2)=="i1" | 
sapply(colnames(i),substring,1,2)=="j1")])$alpha))

i$DASH_help=rowMeans(i[,which(sapply(colnames(i),substring,1,2)=="k1" | 
sapply(colnames(i),substring,1,2)=="l1")])
list_var=c(list_var,"DASH_help")
alpha_satisf=rbind(alpha_satisf,cbind("DASH_help",cronbach(i[,which(sapply(colnames(i),substring,1,2)=="k1" | 
sapply(colnames(i),substring,1,2)=="l1")])$alpha))


# enseignement global
######################

i[i$"d2.SQ001."=="A5","d2.SQ001."]=NA


paste0(letters[c(1:10,12)],2)

i[,which(sapply(colnames(i),substring,1,2) %in% paste0(letters[c(1:10,12)],2))]

i[,which(sapply(colnames(i),substring,1,2) %in% paste0(letters[c(1:10,12)],2))]=
sapply(i[,which(sapply(colnames(i),substring,1,2) %in% paste0(letters[c(1:10,12)],2))], substring, 2)
i[,which(sapply(colnames(i),substring,1,2) %in% paste0(letters[c(1:10,12)],2))] = 
sapply(i[,which(sapply(colnames(i),substring,1,2) %in% paste0(letters[c(1:10,12)],2))], as.character)
i[,which(sapply(colnames(i),substring,1,2) %in% paste0(letters[c(1:10,12)],2))] = 
sapply(i[,which(sapply(colnames(i),substring,1,2) %in% paste0(letters[c(1:10,12)],2))], as.numeric)

i$satisf_glb=rowMeans(i[,which(sapply(colnames(i),substring,1,2) %in% paste0(letters[c(1:10,12)],2))],na.rm=TRUE)
summary(i$satisf_glb)

list_var=c(list_var,"satisf_glb")

cronbach(i[,which(sapply(colnames(i),substring,1,2) %in% paste0(letters[c(1:10,12)],2))])

cronbach(i[,which(sapply(colnames(i),substring,1,2) %in% paste0(letters[c(1:3,5:10,12)],2))])

alpha_satisf=rbind(alpha_satisf,cbind("satisf_glb",cronbach(i[,which(sapply(colnames(i),substring,1,2) %in% paste0(letters[c(1:10,12)],2))])$alpha))

summary(i[,which(sapply(colnames(i),substring,1,2) %in% paste0(lettersc(1:3,5:10,12)],2))])


i[,which(sapply(colnames(i),substring,1,2) %in% paste0(letters[11],2))]

i[,which(sapply(colnames(i),substring,1,2) %in% paste0(letters[11],2))]=
sapply(i[,which(sapply(colnames(i),substring,1,2) %in% paste0(letters[11],2))], substring, 2)
i[,which(sapply(colnames(i),substring,1,2) %in% paste0(letters[11],2))] = 
sapply(i[,which(sapply(colnames(i),substring,1,2) %in% paste0(letters[11],2))], as.character)
i[,which(sapply(colnames(i),substring,1,2) %in% paste0(letters[11],2))] = 
sapply(i[,which(sapply(colnames(i),substring,1,2) %in% paste0(letters[11],2))], as.numeric)

i$diff=i[,which(sapply(colnames(i),substring,1,2) %in% paste0(letters[11],2))]
summary(i$diff)
list_var=c(list_var,"diff")
alpha_satisf=rbind(alpha_satisf,cbind("diff",""))

i$"m2.SQ001."=sapply(i$"m2.SQ001.", substring, 2)
i$"m2.SQ001."=sapply(i$"m2.SQ001.", as.character, 2)
i$"m2.SQ001."=sapply(i$"m2.SQ001.", as.numeric, 2)
i$"m2.SQ001."=sapply(i$"m2.SQ001.", function(i) i - 1)

i$satis_score=i$"m2.SQ001."
summary(i$satis_score)
list_var=c(list_var,"satis_score")
alpha_satisf=rbind(alpha_satisf,cbind("satis_score",""))


# merging
##########

c$"NUMERO_INCLUSION"
table(i$a)


c[c$BRAS=="Intervention","NUMERO_INCLUSION"][!c[c$BRAS=="Intervention","NUMERO_INCLUSION"] %in% i$a]

nrow(c)
c=merge(c,i[,c("a",list_var)],by.x="NUMERO_INCLUSION",by.y="a",all.x=T)
nrow(c)


# check missing data
#####################

sum(is.na(c[c$BRAS=="Intervention","DASH_tot"]))
c[c$BRAS=="Intervention" & is.na(c$DASH_tot),"NUMERO_INCLUSION"]

c[c$BRAS=="Intervention" & is.na(c$satisf_glb),"NUMERO_INCLUSION"]


# export
#########

alpha_satisf=as.table(alpha_satisf)
alpha_satisf[,2]=round(as.numeric(as.character(alpha_satisf[,2])),2)


for (i in list_var)
{
	tab_satis=rbind(tab_satis,cbind("Variable"=i,"Mean"=round(mean(c[,i],na.rm=T),1),"SD"=round(sd(c[,i],na.rm=T),1),
	"% missing data"=round(100*(1-sum(!is.na(c[,i]))/sum(c$BRAS=="Intervention")),1),"Alpha"=
	alpha_satisf[alpha_satisf[,1]==i,2]))
}

if (file.exists("Table 2.doc")) file.remove("Table 2.doc")
rtffile <- RTF("Table 2.doc") 
addParagraph(rtffile, "Satifaction with the virtual simulation.")
addTable(rtffile,tab_satis)
done(rtffile)


##################
##################
## Perf postest ##
##################
##################

listvar_posttest={}

j=read.csv2(paste0(substring(getwd(),1,nchar(getwd())-8),
"data/Postest/formatted/results-survey642794_20220708.csv"),
fileEncoding="latin1",header=T)
summary(j)
colnames(j)

j$SIS_post=j[,"a1"]
j$SIS_post=as.numeric(as.character(substring(j$SIS_post,2)))-1
j$d_SIS_post=(j$SIS_post - mean(norm$SIS))/sd(norm$SIS)
summary(j$d_SIS_post)
listvar_posttest=c(listvar_posttest,"d_SIS_post") # score d'idéation suicidaire (SIS)

j$IIS1_post=j[,"b1"]
j$IIS1_post=as.numeric(as.character(substring(j$IIS1_post,2)))
j$d_IIS1_post=(j$IIS1_post - mean(norm$IIS1))/sd(norm$IIS1)
summary(j$d_IIS1_post)
listvar_posttest=c(listvar_posttest,"d_IIS1_post") # intensité idéation suicidaire 1

j$IIS2_post=j[,"c1"]
j$IIS2_post=as.numeric(as.character(substring(j$IIS2_post,2)))
j$d_IIS2_post=(j$IIS2_post - mean(norm$IIS2))/sd(norm$IIS2)
summary(j$d_IIS2_post)
listvar_posttest=c(listvar_posttest,"d_IIS2_post") # intensité idéation suicidaire 2

j$d_CSSR_post = abs(j$d_SIS_post) + abs(j$d_IIS1_post) + abs(j$d_IIS2_post) 
summary(j$d_CSSR_post)
listvar_posttest=c(listvar_posttest,"d_CSSR_post") # Columbia globale

j$RUD1_post=j[,"d1" ]
j$RUD1_post=as.numeric(as.character(substring(j$RUD1_post,2)))
j$d_RUD1_post=(j$RUD1_post - mean(norm$RUD1))/sd(norm$RUD1)
summary(j$d_RUD1_post)
listvar_posttest=c(listvar_posttest,"d_RUD1_post")

j$RUD2_post=j[,"e1"]
j$RUD2_post=as.numeric(as.character(substring(j$RUD2_post,2)))
j$d_RUD2_post=(j$RUD2_post - mean(norm$RUD2))/sd(norm$RUD2)
summary(j$d_RUD2_post)
listvar_posttest=c(listvar_posttest,"d_RUD2_post")

j$RUD3_post=j[,"f1" ]
j$RUD3_post=as.numeric(as.character(substring(j$RUD3_post,2)))
j$d_RUD3_post=(j$RUD3_post - mean(norm$RUD3))/sd(norm$RUD3)
summary(j$d_RUD3_post)
listvar_posttest=c(listvar_posttest,"d_RUD3_post")

j$d_RUD_post=abs(j$d_RUD1_post) + abs(j$d_RUD2_post) + abs(j$d_RUD3_post)
summary(j$d_RUD_post)
listvar_posttest=c(listvar_posttest,"d_RUD_post")


summary(j$"groupTime10859")
hist(j$"groupTime10859")
hist(log(j$"groupTime10859"))
j$SPEED_VIDEO_post=j$"groupTime10859"
listvar_posttest=c(listvar_posttest,"SPEED_VIDEO_post")


########
# SIRI #
########
nom_col_SIRI_post=paste0(nom_col_SIRI,"_post")

j[,nom_col_SIRI_post]=sapply(j[,which(colnames(j)=="a2.SQ001.") : which(colnames(j)=="o2.SQ002.")], substring, 2)
j[,nom_col_SIRI_post]=sapply(j[,nom_col_SIRI_post], as.character)
j[,nom_col_SIRI_post]=sapply(j[,nom_col_SIRI_post], as.numeric)


j[,nom_col_SIRI_post]=sapply(j[,nom_col_SIRI_post], function(i) i - 4)

summary(j[,nom_col_SIRI_post])

# z scores
############
j[,paste0("d_",nom_col_SIRI_post)]=NA
for (k in nom_col_SIRI)
{
	j[,paste0("d_",k,"_post")]=(j[,paste0(k,"_post")] - norm_siri[1,k])/norm_siri[2,k]
}
summary(j[,paste0("d_",nom_col_SIRI_post)])	


# sum zscores
###############
j$SIRI_post=rowSums(abs(j[,paste0("d_",nom_col_SIRI_post)]))
summary(j$SIRI_post)
listvar_posttest=c(listvar_posttest,"SIRI_post")

#################
# CONNAISSANCES #
#################


qcm_cor


j[,which(colnames(j)=="a3.SQ001."):
which(colnames(j)=="k3.SQ005.")]


j[,paste0("QCM_",1:10,"_post")]=NA

for (k in 1:4)
{
	for (l in 1:nrow(j))
	{

		j[l,paste0("QCM_",k,"_post")]=
		5 - sum(! unlist(strsplit(as.character(which(j[l,paste0(letters[k],"3.SQ00",1:5,".")]==1)), split = ""))	%in%
		as.character(match(unlist(strsplit(as.character(qcm_cor[,k]), split = "")), LETTERS)),

		! as.character(match(unlist(strsplit(as.character(qcm_cor[,k]), split = "")), LETTERS)) %in%
		unlist(strsplit(as.character(which(j[l,paste0(letters[k],"3.SQ00",1:5,".")]==1)), split = "")))	

	}
}

for (k in 6:11)
{
	for (l in 1:nrow(j))
	{

		j[l,paste0("QCM_",k-1,"_post")]=
		5 - sum(! unlist(strsplit(as.character(which(j[l,paste0(letters[k],"3.SQ00",1:5,".")]==1)), split = ""))	%in%
		as.character(match(unlist(strsplit(as.character(qcm_cor[,k-1]), split = "")), LETTERS)),

		! as.character(match(unlist(strsplit(as.character(qcm_cor[,k-1]), split = "")), LETTERS)) %in%
		unlist(strsplit(as.character(which(j[l,paste0(letters[k],"3.SQ00",1:5,".")]==1)), split = "")))	

	}
}

summary(j[,paste0("QCM_",1:10,"_post")])
j$QCM_post=rowSums(j[,paste0("QCM_",1:10,"_post")])
summary(j$QCM_post)

listvar_posttest=c(listvar_posttest,"QCM_post")

cronbach(j[,paste0("QCM_",1:10,"_post")])


summary(j[,"groupTime10856"])
hist(j[,"groupTime10856"])
hist(log(j[,"groupTime10856"]))
j$SPEED_KNOW_post=j[,"groupTime10856"]
listvar_posttest=c(listvar_posttest,"SPEED_KNOW_post")


#############
# CONFIANCE #
#############

list_inv_conf_post=c("d","h","l","n")

j[,paste0(list_inv_conf_post,"4.SQ001.")]=10-j[,paste0(list_inv_conf_post,"4.SQ001.")]

j$CONF_post=(rowSums(j[,paste0(letters[1:14],"4.SQ001.")])*10)/14
summary(j$CONF_post)
listvar_posttest=c(listvar_posttest,"CONF_post")

cronbach(j[,paste0(letters[1:14],"4.SQ001.")])


############
# EMPATHIE #
############

j[,paste0(letters[1:20],"5.SQ001.")]=
sapply(j[,paste0(letters[1:20],"5.SQ001.")],substring,2)

j[,paste0(letters[1:20],"5.SQ001.")]=
sapply(j[,paste0(letters[1:20],"5.SQ001.")],as.character)

j[,paste0(letters[1:20],"5.SQ001.")]=
sapply(j[,paste0(letters[1:20],"5.SQ001.")],as.numeric)

j[,paste0(letters[list_inv_emp_orig],"5.SQ001.")]=
sapply(j[,paste0(letters[list_inv_emp_orig],"5.SQ001.")], function(i) 8 - i)

j$JSE_post=rowSums(j[,paste0(letters[1:20],"5.SQ001.")])
listvar_posttest=c(listvar_posttest,"JSE_post")

cronbach(j[,paste0(letters[1:20],"5.SQ001.")])


###########
# merging #
###########
#identifiants participants
c$"NUMERO_INCLUSION"
table(j$a)
j$a=as.character(j$a)

j[j$a=="V049","submitdate" ]

j[j$a=="V049" & j$submitdate=="2022-06-29 12:29:43","a"]
j[j$a=="V049" & j$submitdate=="2022-06-29 12:29:43","a"]="V046"

c$"NUMERO_INCLUSION"[!c$"NUMERO_INCLUSION" %in% j$a]

j$a[!j$a %in% c$"NUMERO_INCLUSION"]


nrow(c)
c=merge(c,j[,c("a",listvar_posttest)],by.x="NUMERO_INCLUSION",by.y="a",all=T)
nrow(c)


##############################
# creation table avant apres #
##############################

c$"IFSI.y"=as.factor(c$"IFSI.y")


tab_ap=c[,c("NUMERO_INCLUSION","SEX","AGE_cor","EXP_SIMUL_bin",
"IFSI.y", "PRE_REQ","LANG_FR", "BRAS","DATE_CONSENTEMENT","ITQ","GEQ",
colnames(c)[which(colnames(c)=="SUS"):
which(colnames(c)=="satis_score")])]

colnames(tab_ap)

tab_ap=cbind(tab_ap,TIME="pre")
tab_ap=rbind(tab_ap,cbind(tab_ap[,1:(ncol(tab_ap)-1)],TIME="post"))

list_var=c("d_CSSR","d_RUD","SIRI","QCM","CONF","JSE")

for (m in list_var)
{
	tab_ap=cbind(tab_ap,c(c[,paste0(m,"_pre")],c[,paste0(m,"_post")]))
	colnames(tab_ap)[ncol(tab_ap)]=m

}

summary(tab_ap)


################
# Export table #
################

tab3={}
for (m in list_var)
{
	tab_ap[,m]=as.numeric(as.character(tab_ap[,m]))
	tab3=rbind(tab3,cbind(m,"Mean(sd)"=paste0(round(mean(tab_ap[tab_ap$TIME=="pre" & tab_ap$BRAS=="Controle",m],na.rm=T),1),"(",
	round(sd(tab_ap[tab_ap$TIME=="pre" & tab_ap$BRAS=="Controle",m],na.rm=T),1),")"),
	"% missing data"=round(100*sum(is.na(tab_ap[tab_ap$TIME=="pre" & tab_ap$BRAS=="Controle",m]))/
	length(tab_ap[tab_ap$TIME=="pre" & tab_ap$BRAS=="Controle",m])),

	"Mean(sd)"=paste0(round(mean(tab_ap[tab_ap$TIME=="post" & tab_ap$BRAS=="Controle",m],na.rm=T),1),"(",
	round(sd(tab_ap[tab_ap$TIME=="post" & tab_ap$BRAS=="Controle",m],na.rm=T),1),")"),
	"% missing data"=round(100*sum(is.na(tab_ap[tab_ap$TIME=="post" & tab_ap$BRAS=="Controle",m]))/
	length(tab_ap[tab_ap$TIME=="post" & tab_ap$BRAS=="Controle",m])),

	"Mean(sd)"=paste0(round(mean(tab_ap[tab_ap$TIME=="pre" & tab_ap$BRAS=="Intervention",m],na.rm=T),1),"(",
	round(sd(tab_ap[tab_ap$TIME=="pre" & tab_ap$BRAS=="Intervention",m],na.rm=T),1),")"),
	"% missing data"=round(100*sum(is.na(tab_ap[tab_ap$TIME=="pre" & tab_ap$BRAS=="Intervention",m]))/
	length(tab_ap[tab_ap$TIME=="pre" & tab_ap$BRAS=="Intervention",m])),

	"Mean(sd)"=paste0(round(mean(tab_ap[tab_ap$TIME=="post" & tab_ap$BRAS=="Intervention",m],na.rm=T),1),"(",
	round(sd(tab_ap[tab_ap$TIME=="post" & tab_ap$BRAS=="Intervention",m],na.rm=T),1),")"),
	"% missing data"=round(100*sum(is.na(tab_ap[tab_ap$TIME=="post" & tab_ap$BRAS=="Intervention",m]))/
	length(tab_ap[tab_ap$TIME=="post" & tab_ap$BRAS=="Intervention",m]))))

}


tab3=cbind(tab3[,1],paste0(round(as.numeric(as.character(var_range[,2])),1)," - ",var_range[,3]),
tab3[,2:ncol(tab3)])

if (file.exists("Table 3.doc")) file.remove("Table 3.doc")
rtffile <- RTF("Table 3.doc") 
addParagraph(rtffile, "Skills, knowledge, confidence and empathy in the two arms before and after the intervention.")
addTable(rtffile,tab3)
done(rtffile)

tab_verif={}
for (m in list_var)
{
	tab_verif=rbind(tab_verif,cbind(m,paste0(round(mean(c[c$BRAS=="Controle",paste0(m,"_pre")],na.rm=T),2),"(",
	round(sd(c[c$BRAS=="Controle",paste0(m,"_pre")],na.rm=T),2),")"),
	paste0(round(mean(c[c$BRAS=="Controle",paste0(m,"_post")],na.rm=T),2),"(",
	round(sd(c[c$BRAS=="Controle",paste0(m,"_post")],na.rm=T),2),")"),
	paste0(round(mean(c[c$BRAS=="Intervention",paste0(m,"_pre")],na.rm=T),2),"(",
	round(sd(c[c$BRAS=="Intervention",paste0(m,"_pre")],na.rm=T),2),")"),
	paste0(round(mean(c[c$BRAS=="Intervention",paste0(m,"_post")],na.rm=T),2),"(",
	round(sd(c[c$BRAS=="Intervention",paste0(m,"_post")],na.rm=T),2),")")))
}
tab_verif

#taille d'effet
################
library(effectsize)
colnames(tab_ap)
subtablepre={}
subtablepre=tab_ap[tab_ap$"TIME"=="pre",]
subtablepost={}
subtablepost=tab_ap[tab_ap$"TIME"=="post",]
tabES={}
for (i in list_var)
{
	subtablediff={}
	subtablediff=merge(subtablepre[,c(i,"NUMERO_INCLUSION")],subtablepost[,c("BRAS",i,"NUMERO_INCLUSION")],
	by.x="NUMERO_INCLUSION",by.y="NUMERO_INCLUSION")
	subtablediff$diff=subtablediff[,2]-subtablediff[,4]
	tabES=rbind(tabES,cbind(i,paste0(as.character(round(cohens_d(diff ~ BRAS,data=subtablediff)[1],2)),
	" [", as.character(round(cohens_d(diff ~ BRAS,data=subtablediff)[3],2))," ,", 
	 as.character(round(cohens_d(diff ~ BRAS,data=subtablediff)[4],2)),"]")))
}

tabES

################
# Distribution #
################
summary(tab_ap[,list_var])
var_range

name_var=c("C-SSR","RED","SIRI","Knowledge","CPCSQ","JSE")

par(mfrow=c(3,2))

for (m in list_var)
{	
	

	hist(tab_ap[tab_ap$TIME=="pre",m],xlim=c(as.numeric(as.character(var_range[var_range[,1]==m,2])),
	as.numeric(as.character(var_range[var_range[,1]==m,3]))+1),xlab={},main={})
	title(name_var[which(list_var==m)], line = 0.5)

}
mtext(substitute(paste(bold("Supplementary Figure. Distribution of baseline learner's performances."))), side = 3, line = -1.7, 
cex=1, outer = TRUE)

dev.off()


ggplot(tab_ap, aes(x=tab_ap[,m])) +
  geom_histogram(color="black", fill="white",bins = 15) +
  xlim(as.numeric(as.character(var_range[var_range[,1]==m,2])),
  as.numeric(as.character(var_range[var_range[,1]==m,3])))

par(new=T)
pltList <- list()
s=0
for (m in list_var)
{	
	s=s+1
	pltList[[s]] <-  ggplot() + 
	
  	geom_histogram(data=tab_ap,color="black", fill="white",bins = 15) +
	aes(x = tab_ap[,m]) +
  	xlim(as.numeric(as.character(var_range[var_range[,1]==m,2])),
  	as.numeric(as.character(var_range[var_range[,1]==m,3]))) +
  	xlab(name_var[which(list_var==m)]) +
  	theme(axis.title.x = element_text(size = 20))

}
do.call(grid.arrange,pltList)


##############
##############
## Analyses ##
##############
##############


##############
# Imputation #
##############
colnames(tab_ap)

tab_ap$"NUMERO_INCLUSION"=as.factor(tab_ap$"NUMERO_INCLUSION") 
tab_ap$"BRAS"=as.factor(tab_ap$"BRAS")

tab_ap$TYPE=substring(as.character(tab_ap$DATE_CONSENTEMENT),
nchar(as.character(tab_ap$DATE_CONSENTEMENT)))
tab_ap$TYPE=as.factor(tab_ap$TYPE)

tab_ap$TIME
tab_ap$TIME=factor(tab_ap$TIME, levels=c('pre', 'post')) 

list_imput=colnames(tab_ap)

list_imput=list_imput[! list_imput %in% c("DATE_CONSENTEMENT")]

summary(tab_ap[,list_imput])


list_imput=list_imput[! list_imput %in% c("NUMERO_INCLUSION")]

summary(tab_ap[,list_imput])


list_imput=list_imput[! list_imput %in% c("IFSI.y")]

imp = mice(tab_ap[,list_imput],m=nimput,seed=seed)
imp$loggedEvents[2000:2100,]

imp=cbind(imp,NUMERO_INCLUSION=tab_ap$NUMERO_INCLUSION) 


#########################################
# test modéles avant impuation sur SIRI #
#########################################


tab_adj={}
tab_adj=merge(tab_ap,tab_ap[tab_ap$TIME=="pre",c("SIRI","NUMERO_INCLUSION")],
by="NUMERO_INCLUSION")

colnames(tab_adj)[which(colnames(tab_adj)==paste0("SIRI",".x"))]="SIRI"
colnames(tab_adj)[which(colnames(tab_adj)==paste0("SIRI",".y"))]=paste0("BASE_","SIRI")

summary(nlme::lme(SIRI ~ TIME*BRAS,
random=~1|NUMERO_INCLUSION,data=tab_adj, na.action = na.omit))

summary(nlme::lme(SIRI ~ TIME*BRAS,
random=~1|NUMERO_INCLUSION,data=tab_ap, na.action = na.omit))

summary(lmer(SIRI ~ BASE_SIRI + (TIME*BRAS) + (1|NUMERO_INCLUSION),data=tab_adj))
summary(nlme::lme(SIRI ~ BASE_SIRI + (TIME*BRAS),
random=~1|NUMERO_INCLUSION,data=tab_adj, na.action = na.omit))


#########################################
# Représentation graphique interactions #
#########################################

boxplot(tab_ap$CONF~tab_ap$TIME*tab_ap$BRAS)


ezPlot(data=tab_ap[!tab_ap$NUMERO_INCLUSION %in% tab_ap[is.na(tab_ap$CONF),"NUMERO_INCLUSION"],],
CONF,wid=NUMERO_INCLUSION,within=TIME,between=BRAS,x=TIME,split=.(BRAS),split_lab = 'Arm',
levels = list(BRAS = list(new_names = c('Teaching as usual','Virtual Simulation')),
TIME = list(new_order = c('pre','post'),new_names = c('Pre Intervention','Post Intervention'))),
y_lab="CONFIDENCE")


if (file.exists("Supplementary Figure 1.jpg")) file.remove("Supplementary Figure 1.jpg")
jpeg("Supplementary Figure 1.jpg",width = 1900, height = 1900,res = 300)
ggplot(tab_ap) +
  aes(x = TIME, y = SIRI) +
  geom_boxplot() +
  facet_wrap(~BRAS) +
  ylab("SIRI") +
  scale_x_discrete(labels = c("Before intervention","After Intervention")) +
  labs(title = "Supplementary Figure 1. Plot of the ability to respond \nappropriately to an individual with suicidal thoughts \n according to time and arm.") +
  theme(plot.title = element_text(face = "bold"))
dev.off()


if (file.exists("Supplementary Figure 2.jpg")) file.remove("Supplementary Figure 2.jpg")
jpeg("Supplementary Figure 2.jpg",width = 1900, height = 1900,res = 300)
ggplot(tab_ap) +
  aes(x = TIME, y = CONF) +
  geom_boxplot() +
  facet_wrap(~BRAS) +
  ylab("QNSSR") +
  scale_x_discrete(labels = c("Before intervention","After Intervention")) +
  labs(title = "Supplementary Figure 2. Plot of confidence according\n to time and arm.") +
  theme(plot.title = element_text(face = "bold"))
dev.off()


##################################
# test apres imputation sur SIRI #
##################################


summary(pool(with(imp,nlme::lme(SIRI ~ TIME*BRAS,
random=~1|NUMERO_INCLUSION))))

summary(nlme::lme(SIRI ~ TIME*BRAS,
random=~1|NUMERO_INCLUSION,data=tab_ap, na.action = na.omit))


res_inter_perf={}

if (file.exists("Supplementary Information 2.doc")) file.remove("Supplementary Information 2.doc")
rtffile <- RTF("Supplementary Information 2.doc") 
addParagraph(rtffile, "Supplementary Information 2. Tests statistics of the effect of the simulation on performances." )

for (i in list_var)
{
	model_imp={}
	model_imp=eval(parse(text=paste('results = pool(with(imp,nlme::lme( ',i,' ~ (',"TIME",' * ',"BRAS",') , random=~1|',"NUMERO_INCLUSION",')))')))
	sum_model_imp={}
	sum_model_imp=summary(model_imp)
	pool_model_imp={}
	pool_model_imp=model_imp$pooled

	res_inter_perf=paste(res_inter_perf,i,
	paste0("B=",round(sum_model_imp[4,"estimate"],1),
	", SE=", round(sum_model_imp[4,"std.error"],1),
	", t(", round(sum_model_imp[4,"df"],1),")",
	"=",round(sum_model_imp[4,"statistic"],1),
	", p=",round(sum_model_imp[4,"p.value"],3)),"\n")

	tab_inter_perf={}
	tab_inter_perf=as.data.frame(cbind("Term"=c("Time (ref: baseline)",
	"Arm (ref: TAU)","Time:Arm"),
	"B"=round(sum_model_imp[2:4,"estimate"],1),
	"SE"=round(sum_model_imp[2:4,"std.error"],1),
	"stat"=paste0("t(", round(sum_model_imp[2:4,"df"],1),")",
	"=",round(sum_model_imp[2:4,"statistic"],1)),
	"p"=round(sum_model_imp[2:4,"p.value"],3),
	"fmi"=round(pool_model_imp[2:4,"fmi"],3)))

	addParagraph(rtffile, paste0("\n Results of the linear mixed-effects model with ",i," as the dependent variable."))
	addTable(rtffile, tab_inter_perf)

}

done(rtffile)

if (file.exists("ResultInterPerf.doc")) file.remove("ResultInterPerf.doc")
rtffile <- RTF("ResultInterPerf.doc") 
addParagraph(rtffile, res_inter_perf)
done(rtffile)


model_imp={}
model_imp=eval(parse(text=paste('results = pool(with(imp,nlme::lme( ',"SIRI",' ~ ',"TIME",' , random=~1|',"NUMERO_INCLUSION",',subset=BRAS=="Controle")))')))
sum_model_imp={}
sum_model_imp=summary(model_imp)
pool_model_imp={}
pool_model_imp=model_imp$pooled


paste0("B=",round(sum_model_imp[2,"estimate"],1),
	", SE=", round(sum_model_imp[2,"std.error"],1),
	", t(", round(sum_model_imp[2,"df"],1),")",
	"=",round(sum_model_imp[2,"statistic"],1),
	", p=",round(sum_model_imp[2,"p.value"],3),
	", fmi=","fmi"=round(pool_model_imp[2,"fmi"],2))

model_imp={}
model_imp=eval(parse(text=paste('results = pool(with(imp,nlme::lme( ',"SIRI",' ~ ',"TIME",' , random=~1|',"NUMERO_INCLUSION",',subset=BRAS=="Intervention")))')))
sum_model_imp={}
sum_model_imp=summary(model_imp)
pool_model_imp={}
pool_model_imp=model_imp$pooled


paste0("B=",round(sum_model_imp[2,"estimate"],1),
	", SE=", round(sum_model_imp[2,"std.error"],1),
	", t(", round(sum_model_imp[2,"df"],1),")",
	"=",round(sum_model_imp[2,"statistic"],1),
	", p=",round(sum_model_imp[2,"p.value"],3),
	", fmi=","fmi"=round(pool_model_imp[2,"fmi"],3))


model_imp={}
model_imp=eval(parse(text=paste('results = pool(with(imp,nlme::lme( ',"CONF",' ~  ',"TIME",' , random=~1|',"NUMERO_INCLUSION",',subset=BRAS=="Controle")))')))
sum_model_imp={}
sum_model_imp=summary(model_imp)
pool_model_imp={}
pool_model_imp=model_imp$pooled


paste0("B=",round(sum_model_imp[2,"estimate"],1),
	", SE=", round(sum_model_imp[2,"std.error"],1),
	", t(", round(sum_model_imp[2,"df"],1),")",
	"=",round(sum_model_imp[2,"statistic"],1),
	", p=",round(sum_model_imp[2,"p.value"],3),
	", fmi=","fmi"=round(pool_model_imp[2,"fmi"],3))


model_imp={}
model_imp=eval(parse(text=paste('results = pool(with(imp,nlme::lme( ',"CONF",' ~  ',"TIME",' , random=~1|',"NUMERO_INCLUSION",',subset=BRAS=="Intervention")))')))
sum_model_imp={}
sum_model_imp=summary(model_imp)
pool_model_imp={}
pool_model_imp=model_imp$pooled

paste0("B=",round(sum_model_imp[2,"estimate"],1),
	", SE=", round(sum_model_imp[2,"std.error"],1),
	", t(", round(sum_model_imp[2,"df"],1),")",
	"=",round(sum_model_imp[2,"statistic"],1),
	", p=",round(sum_model_imp[2,"p.value"],3),
	", fmi=","fmi"=round(pool_model_imp[2,"fmi"],3))


##########################
# Impact des modérateurs #
##########################

model=eval(parse(text=paste('results = pool(with(imp,lmer( ',m[1],' ~ ',"ITQ",' * ',"TIME",' * ',"BRAS",' + (1|',"NUMERO_INCLUSION",'))))')))
sum_model=summary(model)
sum_model
pool_model=model$pooled

model=eval(parse(text=paste('results = pool(with(imp,lmer( ',m[1],' ~ ',"GEQ",' * ',"TIME",' * ',"BRAS",' + (1|',"NUMERO_INCLUSION",'))))')))
sum_model=summary(model)
sum_model
pool_model=model$pooled


#####################################
# Impact du type sur la performance #
#####################################

res_proso={}

model_imp={}
model_imp=eval(parse(text=paste('results = pool(with(imp,nlme::lme( ',"AVPA",' ~ ( ',"TYPE",') , random=~1|',"NUMERO_INCLUSION",',subset=BRAS=="Intervention")))')))
sum_model_imp={}
sum_model_imp=summary(model_imp)
pool_model_imp={}
pool_model_imp=model_imp$pooled

res_proso=paste0("B=",round(sum_model_imp[2,"estimate"],1),
", SE=", round(sum_model_imp[2,"std.error"],1),
", t(", round(sum_model_imp[2,"df"],1),")",
"=",round(sum_model_imp[2,"statistic"],1),
", p=",round(sum_model_imp[2,"p.value"],3))


if (file.exists("Supplementary Figure 3.jpg")) file.remove("Supplementary Figure 3.jpg")
jpeg("Supplementary Figure 3.jpg",width = 1400, height = 1900,res = 300)

ggplot(tab_ap[tab_ap$BRAS=="Intervention" & tab_ap$TIME=="pre",]) +
  aes(x = TYPE, y = AVPA) +
  geom_boxplot() +
  ylab("Authenticity") +
  scale_x_discrete(labels = c("Neutral","Sad")) +
  labs(title = "Supplementary Figure 3. Plot of authenticity \naccording to the virtual patient's prosody.") +
  theme(plot.title = element_text(face = "bold"))
dev.off()


###############
# DUREE T0 T1 #
###############
colnames(tab_ap)
length(levels(tab_ap$NUMERO_INCLUSION))

as.Date(a$submitdate)
as.Date(j$Date_submitted)

colnames(a)
a[,c("NUMERO_INCLUSION","Date_submitted")]

colnames(j)
j[,c("a","submitdate")]

dat=merge(a[,c("NUMERO_INCLUSION","Date_submitted")],j[,c("a","submitdate")],by.x="NUMERO_INCLUSION",by.y="a",all=T)

mean(as.Date(dat[dat$NUMERO_INCLUSION %in% tab_ap$NUMERO_INCLUSION,"submitdate"]) -
as.Date(dat[dat$NUMERO_INCLUSION %in% tab_ap$NUMERO_INCLUSION,"Date_submitted"]),na.rm=T)

sd(as.Date(dat[dat$NUMERO_INCLUSION %in% tab_ap$NUMERO_INCLUSION,"submitdate"]) -
as.Date(dat[dat$NUMERO_INCLUSION %in% tab_ap$NUMERO_INCLUSION,"Date_submitted"]),na.rm=T)


#####################################
# baseline comparaisons neutral sad #
#####################################

colnames(c)
c$TYPE=""

c[c$BRAS== "Intervention" & substring(as.character(c$DATE_CONSENTEMENT),
nchar(as.character(c$DATE_CONSENTEMENT)))==1,"TYPE"]="Neutral"

c[c$BRAS== "Intervention" & substring(as.character(c$DATE_CONSENTEMENT),
nchar(as.character(c$DATE_CONSENTEMENT)))==2,"TYPE"]="Sad"


tab={}
list_var=c("AGE_cor","SEX","LANG_FR","EXP_PSY","EXP_SIMUL_bin","PRE_REQ")

for (i in list_var)
{
	if (is.factor(c[,i]))
	{
		if (nlevels(c[,i])==2)
		{
			test={}
			test=chisq.test(c[c$BRAS== "Intervention",i],c[c$BRAS== "Intervention","TYPE"])
			tab=rbind(tab,cbind(i, paste0(round(100*table(c[c$BRAS== "Intervention",i],c[c$BRAS== "Intervention","TYPE"])[1,1]/
			sum(table(c[c$BRAS== "Intervention",i],c[c$BRAS== "Intervention","TYPE"])[1:2,1]),1)," (",rownames(table(c[c$BRAS== "Intervention",i],c[c$BRAS== "Intervention","TYPE"]))[1],")"),
			paste0(round(100*table(c[c$BRAS== "Intervention",i],c[c$BRAS== "Intervention","TYPE"])[1,2]/
			sum(table(c[c$BRAS== "Intervention",i],c[c$BRAS== "Intervention","TYPE"])[1:2,2]),1)," (",rownames(table(c[c$BRAS== "Intervention",i],c[c$BRAS== "Intervention","TYPE"]))[1],")"),
			paste0("Chi(", round(test$parameter,1),
			")=", round(as.numeric(test$statistic),2)),
			round(test$p.value,3)))
		} else if (nlevels(c[,i])==3)
		{
			test={}
			test=chisq.test(c[c$BRAS== "Intervention",i],c[c$BRAS== "Intervention","TYPE"])
			tab=rbind(tab,cbind(i, paste0(round(100*table(c[c$BRAS== "Intervention",i],c[c$BRAS== "Intervention","TYPE"])[2,1]/
			sum(table(c[c$BRAS== "Intervention",i],c[c$BRAS== "Intervention","TYPE"])[1:3,1]),1)," (",rownames(table(c[c$BRAS== "Intervention",i],c[c$BRAS== "Intervention","TYPE"]))[2],")"),
			paste0(round(100*table(c[c$BRAS== "Intervention",i],c[c$BRAS== "Intervention","TYPE"])[2,2]/
			sum(table(c[c$BRAS== "Intervention",i],c[c$BRAS== "Intervention","TYPE"])[1:3,2]),1)," (",rownames(table(c[c$BRAS== "Intervention",i],c[c$BRAS== "Intervention","TYPE"]))[2],")"),
			paste0("Chi(", round(test$parameter,1),
			")=", round(as.numeric(test$statistic),2)),
			round(test$p.value,3)))

			tab=rbind(tab,cbind(" ", paste0(round(100*table(c[c$BRAS== "Intervention",i],c[c$BRAS== "Intervention","TYPE"])[3,1]/
			sum(table(c[c$BRAS== "Intervention",i],c[c$BRAS== "Intervention","TYPE"])[1:3,1]),1)," (",rownames(table(c[c$BRAS== "Intervention",i],c[c$BRAS== "Intervention","TYPE"]))[3],")"),
			paste0(round(100*table(c[c$BRAS== "Intervention",i],c[c$BRAS== "Intervention","TYPE"])[3,2]/
			sum(table(c[c$BRAS== "Intervention",i],c[c$BRAS== "Intervention","TYPE"])[1:3,2]),1)," (",rownames(table(c[c$BRAS== "Intervention",i],c[c$BRAS== "Intervention","TYPE"]))[3],")")," "," "))			
			
		}
	
	} else
	{
		test={}
		test=t.test(c[c$BRAS== "Intervention",i]~c[c$BRAS== "Intervention","TYPE"])
		tab=rbind(tab,cbind(i, paste0(round(test$estimate[1],1)," (",
		round(sd(c[c$TYPE=="Neutral",i]),1),")"),
		paste0(round(test$estimate[2],1)," (",
		round(sd(c[c$TYPE=="Sad",i]),1),")"),
		paste0("t(", round(test$parameter,1),
		")=", round(test$statistic,2)),
		round(test$p.value,3)))	
	}
}

list_var=c("ITQ","GEQ")
for (i in list_var)
{

		test={}
		test=t.test(c[c$BRAS== "Intervention",i]~c[c$BRAS== "Intervention","TYPE"])
		tab=rbind(tab,cbind(i, paste0(round(test$estimate[1],1)," (",
		round(sd(c[c$TYPE=="Neutral",i]),1),")"),
		paste0(round(test$estimate[2],1)," (",
		round(sd(c[c$TYPE=="Sad",i]),1),")"),
		paste0("t(", round(test$parameter,1),
		")=", round(test$statistic,2)),
		round(test$p.value,3)))	

}


if (file.exists("Supplementary Table 1.doc")) file.remove("Supplementary Table 1.doc")
rtffile <- RTF("Supplementary Table 1.doc") 
addParagraph(rtffile, "Participants' characteristics according to the virtual patient's prosody.")
addTable(rtffile,tab)
done(rtffile)


####################################################
# impact of differences on authenticity perception #
####################################################

res_proso={}

model_imp={}
model_imp=eval(parse(text=paste('results = pool(with(imp,nlme::lme( ',"AVPA",' ~ ( ',"GEQ",' + ',"AGE_cor",' + ',"TYPE",') , random=~1|',"NUMERO_INCLUSION",',subset=BRAS=="Intervention")))')))
sum_model_imp={}
sum_model_imp=summary(model_imp)
pool_model_imp={}
pool_model_imp=model_imp$pooled

res_proso=paste0("B=",round(sum_model_imp[4,"estimate"],1),
", SE=", round(sum_model_imp[4,"std.error"],1),
", t(", round(sum_model_imp[4,"df"],1),")",
"=",round(sum_model_imp[4,"statistic"],1),
", p=",round(sum_model_imp[4,"p.value"],3))


###################
# tailles groupes #
###################
gp_debr=c(8,6,2,5,7,1,2,2) # fait à la main à partir du fichier inclusion
length(gp_debr)
mean(gp_debr)
sd(gp_debr)

colnames(c)

########################
# evaluation durations #
########################

# socio demo
############
colnames(a)
a$"NUMERO_INCLUSION"
a$"Total_time"[6]
a$"Date_started"[6]
a$"Date_submitted" [6]


# pretest
#########
colnames(g)
g$"Quel_est_votre_code_de_participant_.ex._V052._." 
g$"Temps_total_." [6]
g$"Date_de_lancement" [6]
g$"Date_de_soumission" [6]

dur=a[a$"NUMERO_INCLUSION" %in% c$"NUMERO_INCLUSION",c("NUMERO_INCLUSION","Total_time")]

dur=merge(dur[,c("NUMERO_INCLUSION","Total_time")],
g[,c("Quel_est_votre_code_de_participant_.ex._V052._.","Temps_total_.")],
by.x="NUMERO_INCLUSION",by.y="Quel_est_votre_code_de_participant_.ex._V052._.", all=T)

mean(dur[,2]+dur[,3])/60
sd(dur[,2]+dur[,3])/60

# satisfaction
###############
debrief=read.csv2(paste0(substring(getwd(),1,nchar(getwd())-8),
"data/Satisfaction/debriefing/formatted/results-survey895686_20220629.csv"),
fileEncoding="latin1",header=T)
colnames(debrief)

debrief$"a" 
debrief$"interviewtime" [3]/60 # la bonne variable
debrief$"groupTime10535" [3]/60
debrief$"groupTime10533" [3]/60
debrief$"groupTime10532" [3]/60
debrief$"startdate" [3]
debrief$"submitdate"[3]

colnames(h)
h[,9]
h$"Date_de_lanceme.._" [8]
h$"Date_de_soumiss.._"[8]
h$"Temps_total_..._"[8]/60

dur2=merge(debrief[,c("a","interviewtime")],h[,c("Quel_est_votre_.._" ,"Temps_total_..._")],
by.x="a", by.y="Quel_est_votre_.._",all=F)

mean(dur2[,2]+dur2[,3],na.rm=T)/60
sd(dur2[,2]+dur2[,3],na.rm=T)/60

#post-test
##########

colnames(j)
j$"a"
j$"interviewtime"  [5]/60
j$"submitdate" [5]
j$"startdate" [5]
dur3=j[j$"a" %in% c$"NUMERO_INCLUSION",c("a","interviewtime")]
