# Supplementary material for: Effectiveness of a Web-Based Virtual Simulation to Train Nursing Students in Suicide Risk Assessment: Randomized Controlled Investigation
Source: JMIR Serious Games. 2025 Aug 1;13:e69347. doi: 10.2196/69347 (PMC12316442; doi:10.2196/69347)
Supplement: Multimedia Appendix 5 [file games-v13-e69347-s005.zip › shared data/analysis/Fonctions.R]

library(rtf)
library(psy)
library(mice)
library(lme4)
library(ez)
library(lmerTest)
library(broom.mixed)
library(ggplot2)
library(gridExtra)
library(grid)
