# Supplementary material for: Effectiveness of a Web-Based Virtual Simulation to Train Nursing Students in Suicide Risk Assessment: Randomized Controlled Investigation
Source: JMIR Serious Games. 2025 Aug 1;13:e69347. doi: 10.2196/69347 (PMC12316442; doi:10.2196/69347)
Supplement: Multimedia Appendix 5 [file games-v13-e69347-s005.zip › shared data/analysis/Normes_SIRI_french_2017.csv]

1A	1B	2A	2B	3A	3B	4A	4B	5A	5B	6A	6B	7A	7B	8A	8B	9A	9B	10A	10B	11A	11B	12A	12B	13A	13B	14A	14B	15A	15B
-2,5	2,33	2,33	-3	1,33	-2,5	2,17	-0,33	1,67	-2,33	-0,33	1,67	-2,67	2	2,33	-2,83	2	-1,5	-1,33	1,5	1,83	-2,5	0,67	-0,17	-1,5	1,33	-0,83	1,5	-2,5	2,33
0,84	0,82	0,82	0,41	0,52	0,84	0,75	1,63	1,03	0,82	1,37	0,52	0,52	0,63	1,21	0,41	0,63	1,05	1,03	0,84	0,41	0,84	1,86	2,14	1,23	1,21	1,47	1,23	0,84	0,82
