# Supplementary material for: Effectiveness of a Web-Based Virtual Simulation to Train Nursing Students in Suicide Risk Assessment: Randomized Controlled Investigation
Source: JMIR Serious Games. 2025 Aug 1;13:e69347. doi: 10.2196/69347 (PMC12316442; doi:10.2196/69347)
Supplement: Multimedia Appendix 5 [file games-v13-e69347-s005.zip › shared data/analysis/Normes_SIRI_french_2017.xlsx]

## Sheet: Feuil1
1A	1B	2A	2B	3A	3B	4A	4B	5A	5B	6A	6B	7A	7B	8A	8B	9A	9B	10A	10B	11A	11B	12A	12B	13A	13B	14A	14B	15A	15B
-2.5	2.33	2.33	-3	1.33	-2.5	2.17	-0.33	1.67	-2.33	-0.33	1.67	-2.67	2	2.33	-2.83	2	-1.5	-1.33	1.5	1.83	-2.5	0.67	-0.17	-1.5	1.33	-0.83	1.5	-2.5	2.33
