# Supplementary material for: Effectiveness of a Web-Based Virtual Simulation to Train Nursing Students in Suicide Risk Assessment: Randomized Controlled Investigation
Source: JMIR Serious Games. 2025 Aug 1;13:e69347. doi: 10.2196/69347 (PMC12316442; doi:10.2196/69347)
Supplement: Multimedia Appendix 5 [file games-v13-e69347-s005.zip › shared data/analysis/QCM_CORR.xlsx]

## Sheet: Feuil1
1	2	3	4	5	6	7	8	9	10
AB	BC	ABC	ABDE	D	ABD	AB	CE	CE	BCD
