# Supplementary material for: Effectiveness of a Web-Based Virtual Simulation to Train Nursing Students in Suicide Risk Assessment: Randomized Controlled Investigation
Source: JMIR Serious Games. 2025 Aug 1;13:e69347. doi: 10.2196/69347 (PMC12316442; doi:10.2196/69347)
Supplement: Multimedia Appendix 5 [file games-v13-e69347-s005.zip › shared data/data/Inclusions/Formatted/inclusions.csv]

NUMERO_INCLUSION	IFSI	DATE_CONSENTEMENT	CONSENTEMENT_NUMERISE_RECU	CONSENTEMENT_ORGINAL_RECU	CONSENTEMENT_ORGINAL_ENVOYE	INCLUSION	BRAS	CRENEAU PRETEST	CRENEAU JEUX	ORDI SIVIPSY	CRENEAU DEBRIEF	CRENEAU POSTTEST
R001	RAMBOUILLET	09/02/2021	OUI	num	OUI	OUI	Controle	12/05 - 17h				02/07 - 11h
R002	RAMBOUILLET	15/02/2021	OUI	num	OUI	OUI	Controle	17/05 - 10h				02/07 - 11h
R003	RAMBOUILLET	04/03/2021	OUI	num	OUI	OUI	Controle	12/05 - 17h				02/07 - 11h
V004	VERSAILLES	16/02/2021	NON	OUI	attente adresse postale pour envoi	OUI	Controle	26/05 - 16h				23-juin
V005	VERSAILLES	19/02/2021	NON	OUI	attente adresse postale pour envoi	OUI	Controle	27/05 - 15h				28/06 - 17h
V006	VERSAILLES	21/02/2021	NON	OUI	attente adresse postale pour envoi	OUI	Intervention	12/05 - 17h	11-juin	sivipsy1@ad	16/06 - 16h30	23/06 à 11h
V007	VERSAILLES	20/01/2021	NON	OUI	attente adresse postale pour envoi	OUI	Intervention	12/05 - 17h	11-juin	sivipsy2@ad	16/06 - 16h30	23/06 - 11h
V008	VERSAILLES	17/02/2021	NON	OUI	attente adresse postale pour envoi	OUI	Intervention	12/05 - 17h	11-juin	interremed@ad	16/06 - 16h30	23/06 - 11h
V009	VERSAILLES	16/02/2021	NON	OUI	attente adresse postale pour envoi	OUI	Intervention	20/05 - 15h	15-juin	sivipsy3@ad	16/06 - 16h30	29/06 à 11h
V010	VERSAILLES	18/02/2021	NON	OUI	attente adresse postale pour envoi	OUI	Intervention	26/05 - 15h	09-juin	sivipsy3@ad	16/06 - 16h30	23/06 - 11h
V011	VERSAILLES	16/02/2021	NON	OUI	attente adresse postale pour envoi	OUI	Intervention	28/05 - 11h	15-juin	interremed@ad	16/06 - 16h30
V012	VERSAILLES	25/02/2021	NON	OUI	attente adresse postale pour envoi	OUI	Intervention	12/05 - 17h	04-juin	sivipsy2@ad	04/06 - 17h00	28/06 - 17h
V013	VERSAILLES	25/02/2021	NON	OUI	attente adresse postale pour envoi	OUI	Intervention	27/05 - 15h	02-juin	sivipsy2@ad	04/06 - 17h00	30/06 - 14h
V014	VERSAILLES	22/02/2021	NON	OUI	attente adresse postale pour envoi	OUI	Intervention	12/05 - 17h	01/06/2021	interremed@ad	04/06 - 17h00	28/06 - 17h
V015	VERSAILLES	21/02/2021	NON	OUI	attente adresse postale pour envoi	OUI	Intervention	20/05 - 15h	31-mai	interremed@ad	04/06 - 17h00	30/06 - 14h
V016	VERSAILLES	26/02/2021	NON	OUI	attente adresse postale pour envoi	OUI	Controle	26/05 - 15h				28/06 - 17h
V017	VERSAILLES	26/02/2021	NON	OUI	attente adresse postale pour envoi	OUI	Intervention	19/05 - 17h30	15-juin	sivipsy1@ad	16/06 - 16h30	28/06 - 17h
V018	VERSAILLES	26/02/2021	NON	OUI	attente adresse postale pour envoi	OUI	Intervention	19/05 - 17h30	16-juin	sivipsy1@ad	16/06 - 16h30	28/06 - 17h
V019	VERSAILLES	19/02/2021	NON	OUI	attente adresse postale pour envoi	OUI	Controle	12/05 - 17h				23/06 - 11h
P020	POISSY	15/03/2021	OUI	OUI	OUI	OUI	Controle	20/05 - 15h				24/06 - 17h
P021	POISSY	15/03/2021	OUI	OUI	OUI	OUI	Intervention	26/05 - 11h	18-juin	sivipsy3@ad	23/06 - 18h	01/07 - 10h
P022	POISSY	15/03/2021	OUI	num	OUI	NON (PDV)	Controle
P023	POISSY	15/03/2021	OUI	num	OUI	OUI	Intervention	28/05 - 11h	?	interremed@ad	23/06 - 18h	28/06 - 17h
P024	POISSY	19/03/2021	OUI	num	OUI	OUI	Controle	20/05 - 15h				24/06 à 17h
V025	VERSAILLES	14/03/2021	NON	OUI	attente adresse postale pour envoi	OUI	Intervention	26/05 - 11h	28-mai	sivipsy3@ad	04/06 - 17h00	1 er juillet à 17
P026	POISSY	23/03/2021	OUI	num	attente adresse postale pour envoi	NON (PDV)	Intervention		?
G027	GARCHES	01/04/2021	OUI	num	OUI	OUI	Controle	12/05 - 17h				29/06 - 11h
AP028	PARE	02/04/2021	OUI	OUI	OUI	OUI	Intervention	20/05 - 15h	03-juin	sivipsy1@ad	04/06 - 17h00	01/07 - 17h
G029	GARCHES	07/05/2021	OUI	num	OUI	OUI	Controle	26/05 - 11h				29/06 à 11h
G030	GARCHES	03/05/2021	OUI	num	attente adresse postale pour envoi	OUI	Controle	19/05 - 17h30				24/06 - 17h
G031	GARCHES	27/05/2021	OUI	num	OUI	OUI	Controle	27/05 - 15h				29/06 - 11h
G032	GARCHES					NON (duplication)
LV033	LA VERRIERE	06/04/2021	OUI	num	OUI	OUI	Controle	12/05 - 17h				02/07 - 11h
AP034	PARE	04/04/2021	OUI	num	OUI	OUI	Controle	20/05 - 15h				1 er juillet à 17
LV035	LA VERRIERE	06/05/2021	OUI	num	attente adresse postale pour envoi	OUI	Controle	27/05 - 15h				01/07 - 17h
LV036	LA VERRIERE	19/04/2021	OUI	num	OUI	OUI	Intervention	12/05 - 17h	02-juin	sivipsy2@ad	04/06 - 17h00	28/06 - 17h
P037	POISSY	08/04/2021	OUI	OUI	OUI	NON (PDV)	Intervention
M038	MEULAN LES MUREAUX	28/05/2021	OUI	OUI	OUI	NON (PDV)	Controle
G039	GARCHES	04/05/2021	OUI	num	attente adresse postale pour envoi	OUI	Intervention	17/05 - 10h	03/06 et le 14/06	sivipsy3@ad	16/06 - 16h30	29/06 - 11h
AP040	PARE	12/05/2021	OUI	OUI	attente adresse postale pour envoi	OUI	Controle	20/05 -15h				23/06 à 11h
LV041	LA VERRIERE	31/01/2022	OUI		OUI	OUI	Controle	14/04 à 15h				01/07 - 17h
LV042	LA VERRIERE	02/02/2022	OUI		OUI	OUI	Intervention	14/04 à 15h	24-mai	sivipsy1@ad	31/05 - 17h	01/07 - 17h
R043	RAMBOUILLET	25/02/2022	OUI			OUI	Intervention	14/04 à 15h	16-juin	sivipsy1@ad	16/06 16h30	01/07 - 17h
V044	VERSAILLES	23/02/2022	OUI			OUI	Controle	14/04 à 15h				01/07 - 17h
V045	VERSAILLES					NON
V046	VERSAILLES	13/02/2022	OUI			OUI	Controle	21/04 à 15h				29/06 - 12h30
R047	RAMBOUILLET	10/02/2022	OUI			OUI	Intervention	14/04 a 15h	31-mai	sivipsy2@ad	31/05 - 17h	01/07 - 17h00
V048	VERSAILLES	10/02/2022	OUI			OUI	Intervention	21/04 à 15h	14-juin	sivipsy2@ad	16/06 16h30	29/06 - 12h30
V049	VERSAILLES	10/02/2022	OUI		OUI	OUI	Intervention	14/04 à 15h	12-juin	sivipsy2@ad	23/06 16h30	30/06 - 14h00
LV050	LA VERRIERE	26/02/2022	OUI			OUI	Intervention	14/04 à 15h	21-juin	sivipsy2@ad	29/06 - 14h	30/06 - 14h00
V051	VERSAILLES	12/02/2022	OUI			OUI	Intervention	12/05 à 14h00	20-mai	sivipsy3@ad	31/05 - 17h	04/07 - 18h00
R052	RAMBOUILLET	06/03/2022	OUI			OUI	Controle	14/04 à 17h45				04/07 - 18h00
R053	RAMBOUILLET	15/02/2022	OUI			OUI	Intervention	14/04 à 15h	08-juin	sivipsy3@ad	16/06 16h30	01/07 - 17h
V054	VERSAILLES	21/02/2022	OUI			OUI	Controle	21/04 à 15h				01/07 - 17h
V055	VERSAILLES	23/02/2022	OUI			OUI	Intervention	21/04 à 15h	16-juin	sivipsy3@ad	16/06 16h30	29/06 - 12h30
V056	VERSAILLES	22/02/2022	OUI			OUI	Controle	21/04 à 15h				29/06 - 12h30
V057	VERSAILLES	23/02/2022	OUI			OUI	Intervention	11/04 à 16H	24-mai	interremed@ad	01/06 - 14h30	04/07 - 18h00
V058	VERSAILLES	23/02/2022	OUI			OUI	Intervention	21/04 à 15h	31-mai	sivipsy1@ad	31/05 - 17h	29/06 - 12h30
V059	VERSAILLES	23/02/2022	OUI			NON (PDV)
V060	VERSAILLES	23/02/2022	OUI			OUI	Intervention	21/04 à 15h	15-juin	interremed@ad	16/06 16h30	04/07 - 18h00
V061	VERSAILLES	22/02/2022	OUI			OUI	Intervention	21/04 à 15h	27-mai	sivipsy1@ad	31/05 - 17h	30/06 - 14h00
V062	VERSAILLES	21/02/2022	OUI			OUI	Controle	14/04 à 15h				29/06 - 12h30
V063	VERSAILLES	23/02/2022	OUI			OUI	Intervention	21/04 à 15h	13-juin	sivipsy3@ad	16/06 16h30	29/06 - 12h30
V064	VERSAILLES	16/02/2022	OUI			OUI	Controle	14/04 à 15h				29/06 - 12h30
R065	RAMBOUILLET	25/02/2022	OUI			OUI	Intervention	14/04 à 17h45	13-juin	sivipsy3@ad	16/06 16h30	04/07 - 18h00
LV066	LA VERRIERE	26/02/2022	OUI			OUI	Intervention	11/04 à 10h	01-juin	sivipsy3@ad	01/06 - 14h30	01/07 - 17h
AP067	PARE	07/03/2022	OUI			OUI	Intervention			non communiqué		04/07 - 18h00
AP068	PARE	07/03/2022	OUI			OUI	Intervention	21/04 à 15h	22-juin	sivipsy3@ad
G069	GARCHES	27/03/2022	OUI			NON (PDV)
LV070	LA VERRIERE	25/03/2022	OUI			OUI	Intervention	05/05 à 17h00	23-juin	sivipsy1@ad	29/06 - 14h	01/07 - 17h
LV071	LA VERRIERE	03/04/2022	OUI			OUI	Intervention	14/04 à 17h45	22/06 avec bug	interremed@ad		08/07 - 11h
R072	RAMBOUILLET	08/02/2022	OUI			OUI	Controle	5/05 à 17h				08/07 - 11h
M073	MEULAN LES MUREAUX	31/03/2022	OUI			OUI	Controle	11/04 à 16h				01/07 - 17h
LV074	LA VERRIERE					NON (manque consentement)		21/04 à 15h		sivipsy2@ad
LV075	LA VERRIERE	11/04/2022	OUI			NON (PDV)
AP076	PARE	08/04/2022	OUI			OUI	Controle	20/04 à 15h30				04/07 - 18h00
G077	GARCHES	10/05/2022	OUI			OUI	Controle	19/05 à 17h00
R078	RAMBOUILLET	05/05/2022	OUI			OUI	Intervention	17/05 à 17/05	31-mai	interremed@ad	01/06 - 14h30	04/07 - 18h00
