# Supplementary material for: Effectiveness of a Web-Based Virtual Simulation to Train Nursing Students in Suicide Risk Assessment: Randomized Controlled Investigation
Source: JMIR Serious Games. 2025 Aug 1;13:e69347. doi: 10.2196/69347 (PMC12316442; doi:10.2196/69347)
Supplement: Multimedia Appendix 5 [file games-v13-e69347-s005.zip › shared data/data/Postest/formatted/results-survey642794_20220708.csv]

id	submitdate	lastpage	startlanguage	startdate	datestamp	ipaddr	refurl	a	b	a1	b1	c1	d1	e1	f1	a2[SQ001]	a2[SQ002]	b2[SQ001]	b2[SQ002]	c2[SQ001]	c2[SQ002]	d2[SQ001]	d2[SQ002]	e2[SQ001]	e2[SQ002]	f2[SQ001]	f2[SQ002]	g2[SQ001]	g2[SQ002]	h2[SQ001]	h2[SQ002]	i2[SQ001]	i2[SQ002]	j2[SQ001]	j2[SQ002]	k2[SQ001]	k2[SQ002]	l2[SQ001]	l2[SQ002]	m2[SQ001]	m2[SQ002]	n2[SQ001]	n2[SQ002]	o2[SQ001]	o2[SQ002]	a3[SQ001]	a3[SQ002]	a3[SQ003]	a3[SQ004]
1	2021-06-23 10:34:22	6	fr	2021-06-23 10:23:48	2021-06-23 10:34:22	88.166.77.60		V004	A2	A4	A2	A4	A3	A3	A3	A2	A6	A6	A2	A5	A1	A4	A4	A5	A1	A1	A6	A1	A5	A4	A2	A4	A4	A6	A1	A6	A1	A6	A6	A2	A6	A4	A5	A3	A4	2	1	2	1
2	2021-06-23 10:52:28	6	fr	2021-06-23 10:23:49	2021-06-23 10:52:28	93.7.204.107		V006	A2	A3	A1	A4	A1	A1	A1	A5	A6	A6	A1	A5	A1	A5	A6	A4	A1	A5	A2	A1	A7	A6	A1	A5	A3	A2	A3	A5	A1	A5	A4	A2	A6	A2	A3	A1	A5	1	1	2	2
3	2021-06-23 10:37:16	6	fr	2021-06-23 10:23:51	2021-06-23 10:37:16	77.204.199.240		V010	A2	A5	A1	A4	A2	A2	A1	A3	A5	A5	A2	A5	A2	A6	A5	A5	A4	A5	A5	A3	A6	A6	A3	A6	A5	A5	A6	A6	A1	A5	A6	A3	A7	A3	A5	A2	A7	1	1	1	2
4	2021-06-23 10:51:57	6	fr	2021-06-23 10:23:53	2021-06-23 10:51:57	93.7.204.107		V007	A2	A3	A1	A4	A1	A1	A1	A5	A6	A6	A2	A4	A1	A6	A6	A4	A1	A5	A2	A1	A7	A6	A1	A5	A2	A2	A3	A6	A1	A4	A4	A2	A6	A2	A4	A1	A5	1	1	2	2
5	2021-06-23 10:51:54	6	fr	2021-06-23 10:23:59	2021-06-23 10:51:54	93.7.204.107		V019	A2	A3	A1	A4	A1	A1	A1	A5	A6	A7	A2	A4	A1	A6	A6	A4	A1	A5	A2	A1	A6	A6	A1	A5	A2	A2	A5	A6	A1	A4	A5	A2	A6	A3	A3	A1	A5	1	1	2	2
6	2021-06-23 10:47:39	6	fr	2021-06-23 10:24:01	2021-06-23 10:47:39	37.172.83.115		V008	A2	A4	A2	A4	A2	A2	A2	A2	A6	A6	A2	A5	A3	A5	A3	A6	A2	A5	A6	A1	A6	A6	A2	A5	A5	A5	A6	A5	A3	A3	A6	A3	A6	A4	A3	A1	A7	1	1	2	2
7	2021-06-23 10:48:30	6	fr	2021-06-23 10:24:09	2021-06-23 10:48:30	81.67.19.177		AP040	A5	A6	A2	A4	A3	A3	A3	A6	A2	A7	A2	A7	A2	A6	A3	A6	A2	A3	A6	A3	A6	A6	A2	A7	A3	A3	A6	A6	A2	A2	A7	A3	A6	A5	A6	A3	A7	1	1	1	2
8	2021-06-24 16:35:33	6	fr	2021-06-24 16:18:04	2021-06-24 16:35:33	91.163.91.198		G030	A4	A4	A1	A4	A2	A2	A2	A2	A6	A5	A1	A6	A1	A6	A2	A6	A1	A6	A6	A1	A6	A3	A2	A7	A5	A6	A4	A6	A2	A5	A7	A2	A7	A3	A6	A6	A6	2	1	2	2
9	2021-06-24 16:40:40	6	fr	2021-06-24 16:18:05	2021-06-24 16:40:40	88.124.108.53		P020	A3	A3	A1	A4	A1	A1	A1	A2	A5	A3	A5	A6	A1	A6	A3	A6	A2	A5	A4	A1	A6	A5	A1	A5	A6	A5	A6	A6	A1	A6	A6	A4	A6	A2	A4	A3	A6	2	1	2	2
10	2021-06-24 16:40:36	6	fr	2021-06-24 16:18:19	2021-06-24 16:40:36	109.10.40.171		P024	A3	A5	A2	A4	A3	A3	A2	A2	A5	A5	A2	A5	A2	A6	A2	A6	A2	A3	A6	A2	A7	A6	A1	A6	A1	A3	A5	A5	A1	A6	A3	A2	A6	A2	A6	A1	A7	1	1	1	2
11	2021-06-28 16:39:32	6	fr	2021-06-28 16:23:29	2021-06-28 16:39:32	37.166.53.159		V005	A2	A2	A1	A4	A2	A2	A2	A5	A5	A6	A1	A6	A1	A5	A5	A5	A3	A6	A5	A1	A6	A5	A1	A6	A1	A4	A6	A6	A1	A5	A6	A2	A6	A3	A6	A1	A3	1	1	2	2
12	2021-06-28 16:43:12	6	fr	2021-06-28 16:23:29	2021-06-28 16:43:12	90.127.168.161		V012	A2	A4	A1	A4	A2	A1	A2	A1	A7	A7	A1	A7	A1	A7	A1	A7	A1	A1	A7	A1	A7	A7	A1	A6	A1	A1	A6	A7	A1	A1	A7	A1	A7	A1	A7	A1	A7	1	1	2	2
13	2021-06-28 16:42:04	6	fr	2021-06-28 16:23:33	2021-06-28 16:42:04	89.159.27.199		LV036	A6	A4	A2	A4	A2	A3	A3	A1	A5	A5	A1	A2	A1	A5	A1	A3	A1	A5	A5	A1	A5	A6	A1	A5	A1	A1	A4	A6	A1	A6	A6	A1	A5	A4	A7	A1	A7	2	2	1	1
14	2021-06-28 16:43:23	6	fr	2021-06-28 16:23:34	2021-06-28 16:43:23	217.128.179.206		V014	A2	A4	A2	A4	A1	A3	A3	A2	A6	A7	A1	A7	A1	A6	A5	A6	A1	A4	A6	A1	A6	A7	A1	A6	A6	A2	A6	A7	A1	A5	A6	A2	A6	A1	A5	A2	A5	2	2	1	1
15	2021-06-28 16:50:12	6	fr	2021-06-28 16:23:34	2021-06-28 16:50:12	89.88.61.113		P023	A3	A4	A1	A4	A3	A2	A3	A1	A7	A7	A1	A7	A1	A7	A3	A7	A1	A1	A7	A1	A7	A7	A1	A7	A1	A1	A7	A7	A1	A5	A7	A1	A7	A1	A6	A1	A7	1	1	2	2
16	2021-06-28 16:53:24	6	fr	2021-06-28 16:23:59	2021-06-28 16:53:24	89.84.113.42		V016	A2	A6	A2	A4	A3	A3	A2	A4	A4	A6	A1	A7	A2	A7	A6	A6	A3	A4	A3	A1	A6	A2	A2	A4	A6	A1	A5	A7	A1	A5	A6	A2	A5	A2	A7	A5	A1	1	1	2	2
17	2021-06-28 16:56:05	6	fr	2021-06-28 16:25:01	2021-06-28 16:56:05	159.180.241.130		V017	A2	A5	A2	A4	A3	A3	A3	A2	A4	A6	A1	A6	A1	A6	A5	A5	A2	A5	A5	A1	A5	A6	A1	A6	A7	A2	A1	A6	A1	A2	A6	A1	A5	A4	A5	A2	A6	1	1	1	2
18	2021-06-28 16:55:23	6	fr	2021-06-28 16:25:01	2021-06-28 16:55:23	77.204.199.162		V018	A2	A5	A2	A4	A3	A3	A3	A2	A4	A5	A1	A6	A1	A5	A4	A5	A1	A3	A4	A1	A6	A2	A1	A5	A2	A2	A2	A5	A1	A3	A5	A1	A4	A3	A4	A2	A5	1	1	1	2
19	2021-06-29 10:39:50	6	fr	2021-06-29 10:23:22	2021-06-29 10:39:50	91.168.185.29		G029	A4	A5	A2	A4	A2	A3	A2	A4	A2	A5	A5	A6	A1	A6	A6	A5	A1	A4	A5	A3	A5	A7	A5	A6	A5	A2	A1	A5	A6	A4	A7	A7	A7	A5	A2	A6	A4	1	2	1	1
20	2021-06-29 10:50:18	6	fr	2021-06-29 10:23:26	2021-06-29 10:50:18	89.88.60.236		G039	A4	A4	A1	A4	A3	A4	A3	A2	A6	A7	A1	A6	A1	A2	A1	A6	A1	A5	A6	A1	A6	A3	A2	A7	A1	A1	A5	A2	A1	A3	A6	A1	A2	A2	A2	A1	A7	1	1	2	2
21	2021-06-29 10:42:36	6	fr	2021-06-29 10:23:34	2021-06-29 10:42:36	87.231.189.35		V009	A2	A4	A2	A5	A2	A2	A2	A5	A1	A4	A1	A7	A1	A7	A3	A7	A1	A4	A5	A1	A6	A4	A1	A1	A7	A5	A1	A4	A1	A1	A7	A1	A7	A1	A6	A6	A4	1	1	2	2
22	2021-06-29 10:38:48	6	fr	2021-06-29 10:23:50	2021-06-29 10:38:48	176.128.239.6		G027	A4	A5	A2	A4	A2	A3	A2	A2	A6	A2	A2	A5	A1	A5	A6	A5	A1	A2	A4	A3	A6	A1	A2	A6	A6	A6	A2	A3	A1	A3	A6	A3	A6	A3	A6	A3	A5	1	1	1	2
23	2021-06-29 10:49:41	6	fr	2021-06-29 10:24:16	2021-06-29 10:49:41	92.91.130.15		G031	A4	A4	A2	A5	A2	A3	A2	A2	A5	A6	A1	A6	A1	A6	A6	A6	A1	A6	A4	A1	A6	A6	A1	A6	A2	A6	A2	A6	A1	A6	A6	A2	A6	A2	A6	A1	A7	1	1	2	2
24	2021-06-30 13:44:55	6	fr	2021-06-30 13:22:12	2021-06-30 13:44:55	86.242.90.223		V015	A2	A6	A3	A4	A3	A4	A3	A2	A6	A6	A1	A6	A1	A7	A1	A7	A1	A4	A4	A2	A6	A6	A1	A5	A4	A3	A5	A6	A1	A6	A6	A4	A6	A3	A6	A1	A7	1	1	2	2
25	2021-06-30 13:40:33	6	fr	2021-06-30 13:22:31	2021-06-30 13:40:33	88.125.175.206		V013	A2	A4	A1	A4	A2	A3	A1	A2	A7	A6	A1	A4	A3	A5	A4	A4	A3	A5	A4	A1	A6	A6	A1	A7	A3	A1	A4	A5	A1	A1	A7	A4	A4	A1	A5	A1	A6	1	1	2	2
26	2021-07-01 09:36:23	6	fr	2021-07-01 09:15:48	2021-07-01 09:36:23	176.189.64.219		P021	A3	A4	A1	A4	A2	A2	A1	A2	A7	A6	A1	A6	A1	A7	A4	A6	A2	A6	A5	A1	A7	A1	A1	A7	A6	A2	A5	A5	A1	A5	A7	A1	A7	A2	A6	A4	A7	1	1	2	2
27	2021-07-01 16:51:16	6	fr	2021-07-01 16:25:05	2021-07-01 16:51:16	90.79.81.199		AP034	A5	A6	A1	A4	A3	A3	A3	A1	A6	A5	A2	A6	A3	A6	A4	A6	A1	A2	A6	A1	A6	A5	A1	A5	A5	A2	A6	A6	A1	A5	A6	A2	A4	A1	A5	A1	A5	2	1	1	2
28	2021-07-01 16:51:02	6	fr	2021-07-01 16:25:11	2021-07-01 16:51:02	90.79.81.199		AP028	A5	A6	A1	A4	A3	A3	A3	A4	A5	A6	A2	A7	A1	A3	A5	A5	A2	A3	A1	A1	A6	A5	A1	A7	A1	A1	A2	A2	A1	A6	A6	A1	A5	A1	A6	A1	A6	2	1	1	2
29	2021-07-01 16:41:45	6	fr	2021-07-01 16:25:24	2021-07-01 16:41:45	91.160.146.136		LV035	A6	A4	A1	A3	A2	A1	A2	A5	A2	A6	A2	A7	A1	A5	A7	A6	A2	A3	A4	A1	A7	A4	A1	A6	A4	A4	A5	A5	A1	A5	A7	A6	A5	A4	A5	A1	A7	1	1	2	2
30	2021-07-01 16:54:51	6	fr	2021-07-01 16:25:28	2021-07-01 16:54:51	82.121.251.213		V025	A2	A3	A2	A4	A3	A3	A3	A3	A7	A6	A2	A5	A3	A6	A2	A6	A4	A6	A6	A5	A6	A6	A3	A5	A6	A5	A6	A5	A3	A5	A6	A5	A6	A5	A6	A5	A6	2	1	2	2
31	2021-07-02 10:33:48	6	fr	2021-07-02 10:15:56	2021-07-02 10:33:48	86.236.207.164		R002	A1	A4	A1	A3	A3	A4	A3	A1	A7	A7	A1	A7	A1	A7	A1	A7	A1	A1	A7	A1	A7	A7	A1	A7	A1	A6	A1	A7	A1	A1	A7	A1	A7	A1	A7	A1	A7	2	2	2	2
32	2021-07-02 10:48:53	6	fr	2021-07-02 10:16:46	2021-07-02 10:48:53	93.14.152.110		LV033	A6	A2	A2	A3	A3	A3	A3	A2	A6	A6	A2	A5	A3	A6	A2	A6	A1	A4	A4	A1	A7	A5	A1	A6	A3	A5	A6	A6	A1	A6	A6	A2	A4	A4	A7	A1	A7	1	1	1	1
33	2021-07-02 10:48:36	6	fr	2021-07-02 10:16:51	2021-07-02 10:48:36	78.123.100.209		R001	A1	A6	A5	A3	A3	A3	A2	A1	A6	A6	A4	A5	A1	A7	A7	A6	A1	A6	A5	A1	A7	A6	A3	A6	A6	A7	A6	A6	A1	A5	A6	A3	A5	A5	A6	A1	A7	1	1	2	2
34	2021-07-02 10:51:03	6	fr	2021-07-02 10:16:55	2021-07-02 10:51:03	90.43.141.95		R003	A1	A6	A1	A5	A3	A4	A3	A3	A6	A3	A6	A6	A1	A3	A6	A5	A2	A6	A4	A2	A6	A6	A1	A7	A3	A4	A6	A4	A4	A4	A6	A4	A4	A5	A3	A1	A6	2	2	1	2
35	2022-06-29 12:27:24	6	fr	2022-06-29 11:55:35	2022-06-29 12:27:24	88.127.235.180		V055	A2	A6	A2	A4	A3	A3	A3	A4	A5	A2	A2	A6	A1	A4	A6	A5	A1	A1	A6	A1	A6	A4	A1	A7	A3	A6	A6	A5	A2	A3	A6	A5	A5	A2	A6	A2	A7	1	1	1	1
36	2022-06-29 12:14:05	6	fr	2022-06-29 11:55:35	2022-06-29 12:14:05	91.161.227.89		V048	A2	A4	A1	A5	A2	A3	A3	A2	A6	A4	A2	A6	A2	A5	A1	A7	A1	A3	A4	A1	A6	A6	A2	A6	A1	A4	A2	A5	A1	A1	A5	A3	A7	A2	A6	A1	A7	1	1	2	2
37	2022-06-29 12:41:52	6	fr	2022-06-29 11:55:38	2022-06-29 12:41:52	92.184.123.118		V060	A2	A4	A2	A4	A3	A3	A3	A1	A7	A7	A1	A4	A1	A7	A1	A3	A3	A2	A6	A1	A7	A7	A1	A7	A1	A5	A5	A4	A1	A7	A5	A4	A7	A1	A7	A1	A7	2	1	2	1
38	2022-06-29 12:20:04	6	fr	2022-06-29 11:55:39	2022-06-29 12:20:04	78.197.110.199		V058	A2	A4	A1	A4	A2	A3	A2	A1	A5	A6	A1	A6	A1	A6	A5	A5	A1	A4	A3	A1	A6	A7	A1	A7	A2	A2	A7	A6	A1	A5	A6	A1	A7	A4	A6	A1	A7	1	1	2	2
39	2022-06-29 12:10:53	6	fr	2022-06-29 11:55:48	2022-06-29 12:10:53	88.127.37.220		V062	A2	A4	A2	A4	A2	A3	A2	A1	A7	A6	A1	A6	A1	A7	A5	A6	A1	A3	A5	A2	A6	A4	A2	A7	A4	A5	A1	A6	A1	A7	A6	A3	A6	A2	A6	A2	A6	2	1	2	1
40	2022-06-29 12:29:43	6	fr	2022-06-29 11:56:07	2022-06-29 12:29:43	90.91.84.191		V049	A2	A4	A1	A5	A3	A4	A3	A6	A2	A4	A6	A1	A7	A6	A4	A5	A5	A2	A7	A1	A5	A3	A5	A2	A7	A1	A7	A6	A6	A6	A7	A7	A6	A7	A5	A1	A7	2	1	2	2
41	2022-06-29 12:23:00	6	fr	2022-06-29 11:56:20	2022-06-29 12:23:00	86.238.84.176		V064	A2	A5	A2	A4	A3	A3	A3	A1	A7	A7	A1	A5	A1	A7	A5	A7	A1	A7	A1	A1	A7	A6	A1	A7	A3	A6	A1	A6	A1	A6	A5	A1	A6	A1	A6	A2	A7	1	1	2	2
42	2022-06-29 12:10:39	6	fr	2022-06-29 11:56:43	2022-06-29 12:10:39	37.65.14.46		V063	A2	A4	A4	A4	A2	A3	A2	A3	A7	A5	A6	A2	A1	A7	A7	A5	A2	A5	A5	A1	A7	A7	A2	A7	A3	A5	A7	A5	A1	A6	A7	A3	A7	A7	A2	A3	A7	2	1	2	2
43	2022-06-29 12:26:50	6	fr	2022-06-29 11:58:59	2022-06-29 12:26:50	37.65.156.70		V056	A2	A4	A1	A4	A2	A2	A2	A1	A7	A6	A2	A5	A1	A4	A7	A5	A1	A2	A6	A1	A7	A4	A1	A6	A6	A4	A3	A6	A1	A6	A5	A1	A7	A2	A4	A4	A5	1	1	2	2
44	2022-06-30 14:10:21	6	fr	2022-06-30 13:24:15	2022-06-30 14:10:21	90.127.212.78		LV050	A6	A5	A5	A4	A3	A3	A3	A2	A6	A1	A6	A6	A2	A6	A2	A6	A2	A6	A2	A2	A6	A7	A2	A6	A2	A2	A6	A7	A2	A7	A2	A2	A6	A6	A2	A2	A7	1	1	1	2
45	2022-06-30 13:48:29	6	fr	2022-06-30 13:25:03	2022-06-30 13:48:29	89.156.188.144		V049	A2	A3	A3	A4	A2	A2	A2	A2	A4	A5	A3	A6	A4	A7	A4	A5	A2	A7	A3	A3	A7	A5	A1	A4	A7	A6	A7	A6	A4	A6	A7	A5	A7	A5	A7	A3	A7	1	1	2	1
46	2022-06-30 13:45:08	6	fr	2022-06-30 13:25:11	2022-06-30 13:45:08	88.160.54.88		V061	A2	A4	A1	A5	A2	A3	A2	A2	A6	A7	A1	A6	A1	A7	A2	A7	A1	A7	A3	A1	A7	A7	A1	A5	A7	A3	A6	A6	A1	A5	A7	A2	A7	A1	A7	A5	A7	1	1	2	2
47	2022-07-01 16:46:45	6	fr	2022-07-01 16:19:31	2022-07-01 16:46:45	91.165.78.154		R047	A1	A4	A1	A4	A2	A2	A2	A2	A1	A6	A2	A5	A2	A6	A2	A5	A2	A3	A2	A2	A5	A5	A2	A6	A3	A5	A4	A5	A3	A5	A6	A4	A6	A4	A4	A3	A5	2	1	2	2
48	2022-07-01 16:35:22	6	fr	2022-07-01 16:19:33	2022-07-01 16:35:22	62.34.57.180		M073	A7	A4	A1	A3	A3	A3	A3	A5	A1	A5	A1	A6	A1	A5	A1	A7	A4	A7	A1	A4	A5	A7	A1	A5	A1	A5	A1	A6	A3	A6	A1	A7	A1	A7	A4	A1	A7	2	1	1	1
49	2022-07-01 16:41:31	6	fr	2022-07-01 16:19:33	2022-07-01 16:41:31	86.242.97.60		R053	A1	A6	A2	A4	A2	A3	A3	A1	A6	A6	A1	A6	A1	A4	A3	A6	A1	A1	A5	A1	A7	A7	A1	A7	A1	A2	A1	A6	A1	A6	A3	A1	A7	A2	A6	A1	A7	2	1	1	2
50	2022-07-01 16:45:57	6	fr	2022-07-01 16:20:14	2022-07-01 16:45:57	88.120.54.131		LV042	A6	A5	A1	A4	A2	A2	A2	A3	A5	A7	A1	A7	A1	A3	A6	A7	A1	A7	A3	A1	A7	A7	A1	A7	A1	A4	A2	A7	A1	A6	A4	A1	A6	A2	A6	A1	A7	2	2	2	2
51	2022-07-01 16:43:59	6	fr	2022-07-01 16:20:29	2022-07-01 16:43:59	90.127.187.235		LV070	A6	A4	A2	A4	A3	A2	A3	A3	A6	A6	A1	A5	A2	A6	A2	A6	A2	A5	A5	A2	A6	A5	A1	A7	A2	A4	A5	A5	A1	A6	A6	A2	A5	A3	A5	A1	A6	1	1	2	1
52	2022-07-01 16:48:31	6	fr	2022-07-01 16:20:35	2022-07-01 16:48:31	91.169.55.194	https://sondage.inserm.fr/index.php/642794/lang-fr	LV041	A6	A6	A1	A4	A3	A4	A3	A1	A4	A6	A1	A5	A1	A4	A3	A4	A1	A4	A6	A1	A7	A3	A1	A6	A1	A1	A4	A3	A1	A4	A6	A4	A4	A1	A4	A1	A7	2	1	1	2
53	2022-07-01 16:45:35	6	fr	2022-07-01 16:20:37	2022-07-01 16:45:35	90.22.134.23		V044	A2	A4	A1	A4	A1	A1	A1	A5	A6	A6	A1	A4	A3	A5	A5	A5	A3	A6	A2	A1	A7	A6	A2	A7	A2	A2	A6	A6	A1	A6	A7	A3	A7	A1	A7	A1	A7	1	1	2	1
54	2022-07-01 17:22:43	6	fr	2022-07-01 16:20:46	2022-07-01 17:22:43	91.165.208.87		V054	A2	A3	A2	A4	A1	A1	A1	A4	A3	A5	A2	A4	A3	A6	A5	A4	A4	A4	A4	A3	A5	A4	A2	A4	A4	A2	A6	A5	A2	A5	A5	A3	A5	A4	A5	A4	A4	1	1	1	2
55	2022-07-01 16:48:30	6	fr	2022-07-01 16:24:15	2022-07-01 16:48:30	176.128.51.62		LV066	A6	A4	A1	A4	A2	A3	A2	A4	A7	A7	A4	A7	A1	A6	A5	A6	A1	A6	A6	A3	A6	A7	A4	A7	A6	A5	A5	A7	A3	A6	A7	A4	A6	A6	A7	A2	A7	1	1	2	1
56	2022-07-01 16:51:03	6	fr	2022-07-01 16:26:12	2022-07-01 16:51:03	81.220.138.164		R043	A1	A6	A3	A4	A2	A3	A2	A4	A6	A2	A5	A7	A1	A5	A7	A7	A4	A5	A3	A1	A6	A5	A1	A5	A2	A4	A4	A1	A3	A7	A7	A7	A7	A7	A7	A6	A7	1	1	2	1
57	2022-07-04 17:33:02	6	fr	2022-07-04 17:18:30	2022-07-04 17:33:02	92.151.50.5		R078	A1	A6	A2	A4	A3	A3	A3	A3	A6	A4	A1	A5	A1	A5	A1	A7	A1	A1	A4	A1	A6	A6	A1	A7	A5	A5	A1	A6	A1	A6	A7	A6	A5	A4	A6	A3	A7	2	1	1	2
58	2022-07-04 17:41:54	6	fr	2022-07-04 17:18:55	2022-07-04 17:41:54	176.185.203.89		AP076	A5	A4	A1	A4	A2	A3	A2	A1	A6	A5	A1	A5	A1	A6	A3	A6	A2	A1	A4	A1	A5	A4	A1	A3	A6	A1	A4	A6	A1	A3	A6	A2	A5	A4	A6	A3	A6	2	1	2	1
59	2022-07-04 17:55:42	6	fr	2022-07-04 17:19:09	2022-07-04 17:55:42	88.137.215.170		AP067	A5	A4	A1	A4	A2	A2	A2	A3	A3	A3	A1	A5	A1	A5	A3	A5	A1	A6	A3	A1	A6	A7	A1	A1	A6	A2	A2	A5	A2	A3	A5	A3	A7	A2	A2	A3	A7	2	1	2	2
60	2022-07-04 17:50:29	6	fr	2022-07-04 17:19:19	2022-07-04 17:50:29	92.184.105.183	https://sondage.inserm.fr/index.php/642794/lang-fr	R052	A1	A4	A1	A4	A3	A2	A3	A5	A5	A5	A3	A6	A2	A6	A6	A6	A2	A5	A2	A3	A6	A3	A3	A6	A5	A5	A2	A3	A1	A5	A6	A3	A6	A2	A3	A3	A6	2	2	1	1
61	2022-07-04 17:30:48	6	fr	2022-07-04 17:19:30	2022-07-04 17:30:48	90.127.212.195		V051	A2	A4	A1	A5	A2	A2	A3	A4	A6	A3	A1	A4	A1	A4	A5	A4	A1	A6	A4	A1	A4	A5	A1	A7	A1	A3	A5	A4	A1	A4	A7	A5	A5	A3	A4	A1	A6	1	1	2	2
62	2022-07-04 17:56:45	6	fr	2022-07-04 17:20:12	2022-07-04 17:56:45	91.160.146.140		R065	A1	A4	A3	A5	A3	A3	A3	A1	A7	A6	A5	A7	A1	A6	A5	A7	A1	A6	A2	A2	A7	A7	A1	A6	A1	A1	A6	A6	A2	A6	A7	A4	A5	A5	A6	A4	A7	1	1	2	2
63	2022-07-04 17:37:28	6	fr	2022-07-04 17:20:23	2022-07-04 17:37:28	212.195.66.25		V057	A2	A3	A1	A4	A3	A3	A2	A4	A6	A6	A1	A6	A2	A5	A6	A6	A2	A5	A7	A1	A7	A7	A1	A6	A3	A4	A5	A6	A2	A6	A5	A3	A6	A2	A6	A2	A6	1	1	2	1
64	2022-07-08 10:34:44	6	fr	2022-07-08 10:22:03	2022-07-08 10:34:44	81.65.89.53		R072	A1	A4	A2	A4	A2	A2	A2	A2	A6	A4	A1	A5	A1	A5	A4	A5	A1	A1	A5	A1	A5	A4	A1	A4	A6	A3	A3	A5	A1	A3	A5	A1	A3	A1	A5	A1	A7	2	1	2	2
[truncated: 86 more columns]
