# Supplementary material for: Effectiveness of a Web-Based Virtual Simulation to Train Nursing Students in Suicide Risk Assessment: Randomized Controlled Investigation
Source: JMIR Serious Games. 2025 Aug 1;13:e69347. doi: 10.2196/69347 (PMC12316442; doi:10.2196/69347)
Supplement: Multimedia Appendix 5 [file games-v13-e69347-s005.zip › shared data/data/Pretest/skill_knowledge/normes/formatted/results-survey644694_20210510.csv]

ID de la réponse	Date de soumission	Dernière page	Langue de départ	Date de lancement	Date de la dernière action	Adresse IP	URL référente	Quel est votre age -	Depuis combien d'année exercez-vous comme psychiatre thésé(e) -	Quel est votre sexe -	Le patient présentait-il un désir d'être mort -	Le patient présentait-il des pensées suicidaires actives non spécifiques -	Le patient présentait-il une idéation suicidaire active avec une définition de méthodes (sans scénario), sans intention de passage à l'acte -	Le patient présentait-il une idéation suicidaire active avec une intention de passage à l'acte, sans scénario précis -	Le patient présentait-il une idéation suicidaire active avec une scénario précis et intention de passage à l'acte.	Y a-t-il quelque chose ou quelqu'un qui a dissuadé le patient de vouloir mourir ou de mettre à exécution ses pensées suicidaires -	Quelles sont les raisons pour lesquelles le patient a souhaité mourir ou vous suicider -	Quelle est votre évaluation du risque suicidaire présenté par ce patient -	Quelle est votre évaluation de l'urgence suicidaire chez ce patient -	Quelle est votre évaluation de la dangerosité suicidaire chez ce patient -	Temps total :	Durée pour le groupe : Pour mieux vous connaitre	Durée pour la question: a	Durée pour la question: b	Durée pour la question: c	Durée pour le groupe : Compétences - Columbia & RUD	Durée pour la question: a1	Durée pour la question: b1	Durée pour la question: c1	Durée pour la question: d1	Durée pour la question: e1	Durée pour la question: f2	Durée pour la question: g1	Durée pour la question: h1	Durée pour la question: i1	Durée pour la question: j1
3	21/04/2021 11:33	2	fr	21/04/2021 11:26	21/04/2021 11:33	159.180.241.146		43	13	Masculin	Non	Non	Oui	Non	Non	Des éléments dissuasifs ont probablement arrêté le patient.	Principalement pour faire cesser la douleur (le patient ne pouvait pas continuer à vivre avec cette douleur ou ce mal-être).	Risque moyen	Urgence faible	Dangerosité faible	406,95	40,15				366,8
4	21/04/2021 11:55	2	fr	21/04/2021 11:53	21/04/2021 11:55	159.180.241.130		38	8	Féminin	Oui	Oui	Oui	Oui	Non	Des éléments dissuasifs ont probablement arrêté le patient.	Principalement pour faire cesser la douleur (le patient ne pouvait pas continuer à vivre avec cette douleur ou ce mal-être).	Risque moyen	Urgence moyenne	Dangerosité faible	115,83	32,24				83,59
5	21/04/2021 13:59	2	fr	21/04/2021 13:52	21/04/2021 13:59	91.170.190.177		44	15	Féminin	Oui	Oui	Oui	Oui	Oui	Des éléments dissuasifs ont véritablement empêché le patient de tenter de se suicider.	Principalement pour faire cesser la douleur (le patient ne pouvait pas continuer à vivre avec cette douleur ou ce mal-être).	Risque élevé	Urgence élevée	Dangerosité moyenne	421,84	70,88				350,96
7	21/04/2021 20:50	2	fr	21/04/2021 20:45	21/04/2021 20:50	109.12.106.153		29	1	Féminin	Oui	Non	Oui	Non	Non	Des éléments dissuasifs ont probablement arrêté le patient.	Principalement pour faire cesser la douleur (le patient ne pouvait pas continuer à vivre avec cette douleur ou ce mal-être).	Risque élevé	Urgence moyenne	Dangerosité moyenne	282,73	21,88				260,85
9	27/04/2021 10:51	2	fr	27/04/2021 10:47	27/04/2021 10:51	159.180.241.146		48	16	Masculin	Non	Non	Oui	Non	Oui	Des éléments dissuasifs ont probablement arrêté le patient.	Principalement pour faire cesser la douleur (le patient ne pouvait pas continuer à vivre avec cette douleur ou ce mal-être).	Risque élevé	Urgence élevée	Dangerosité élevée	261,25	18,65				242,6
11	29/04/2021 15:01	2	fr	29/04/2021 14:58	29/04/2021 15:01	159.180.241.146		37	8	Féminin	Oui	Non	Non	Non	Oui	Des éléments dissuasifs ont probablement arrêté le patient.	Principalement pour faire cesser la douleur (le patient ne pouvait pas continuer à vivre avec cette douleur ou ce mal-être).	Risque moyen	Urgence élevée	Dangerosité moyenne	159,53	20,69				138,84
12	29/04/2021 21:32	2	fr	29/04/2021 21:27	29/04/2021 21:32	91.166.13.216		30	1	Féminin	Oui	Oui	Oui	Non	Non	Des éléments dissuasifs ont véritablement empêché le patient de tenter de se suicider.	Principalement pour faire cesser la douleur (le patient ne pouvait pas continuer à vivre avec cette douleur ou ce mal-être).	Risque moyen	Urgence élevée	Dangerosité moyenne	150,2	20,92				129,28
