# Supplementary material for: Effectiveness of a Web-Based Virtual Simulation to Train Nursing Students in Suicide Risk Assessment: Randomized Controlled Investigation
Source: JMIR Serious Games. 2025 Aug 1;13:e69347. doi: 10.2196/69347 (PMC12316442; doi:10.2196/69347)
Supplement: Multimedia Appendix 5 [file games-v13-e69347-s005.zip › shared data/data/Pretest/skill_knowledge/normes/formatted/results-survey644694_20230302.csv]

ID de la réponse	Date de soumission	Dernière page	Langue de départ	Date de lancement	Date de la dernière action	Adresse IP	URL référente	Quel est votre age -	Quelle est votre profession-	Quelle est votre profession- [Autre]	Depuis combien d'années exercez-vous votre profession en psychiatrie (compter les années exercées en psychiatrie à partir de l'obtention du diplôme) -	Quel est votre sexe -	D'après l'entretien que vous venez de visionner, quel est le degré de l'idéation suicidaire présentée par le patient -	Y a-t-il quelque chose ou quelqu'un qui a dissuadé le patient de vouloir mourir ou de mettre à exécution ses pensées suicidaires -	Quelles sont les raisons pour lesquelles le patient a souhaité mourir ou vous suicider -	Quelle est votre évaluation du risque suicidaire présenté par ce patient -	Quelle est votre évaluation de l'urgence suicidaire chez ce patient -	Quelle est votre évaluation de la dangerosité suicidaire chez ce patient -
15	19/05/2021 17:14	2	fr	19/05/2021 16:46	19/05/2021 17:14	88.120.42.254		41	Infirmier ou cadre de santé		18	Féminin	Le patient présentait une idéation suicidaire active avec une intention de passage à l'acte, sans scénario précis. Le patient présentait des pensées suicidaires actives, il exprimait une intention plus ou moins forte de passer à l'acte et ne se contentait pas de déclarer : « J'ai des pensées suicidaires, mais je ne ferai jamais rien pour les mettre en oeuvre ».	Des éléments dissuasifs ont probablement arrêté le patient.	Uniquement pour faire cesser la douleur (le patient ne pouvait à vivre avec cette douleur ou ce mal-être).	Risque moyen	Urgence moyenne	Dangerosité moyenne
16	29/03/2022 18:08	2	fr	29/03/2022 18:00	29/03/2022 18:08	159.180.241.131		30	Psychiatre		1	Féminin	Le patient présentait une idéation suicidaire active avec une définition de méthodes (sans scénario), sans intention de passage à l'acte. Le patient pensait au suicide et avait envisagé au moins une méthode pour y parvenir au cours de la période d'évaluation. Il ne s'agit pas ici de l'élaboration d'un scénario spécifique comprenant le moment, le lieu ou la méthode (par ex. le patient avait pensé …	Des éléments dissuasifs ont véritablement empêché le patient de tenter de se suicider.	Principalement pour faire cesser la douleur (le patient ne pouvait pas continuer à vivre avec cette douleur ou ce mal-être).	Risque élevé	Urgence moyenne	Dangerosité moyenne
18	11/05/2022 15:36	2	fr	11/05/2022 15:32	11/05/2022 15:36	37.171.50.28		31	Psychiatre		1	Féminin	Le patient présentait une idéation suicidaire active avec une intention de passage à l'acte, sans scénario précis. Le patient présentait des pensées suicidaires actives, il exprimait une intention plus ou moins forte de passer à l'acte et ne se contentait pas de déclarer : « J'ai des pensées suicidaires, mais je ne ferai jamais rien pour les mettre en oeuvre ».	Des éléments dissuasifs ont véritablement empêché le patient de tenter de se suicider.	Principalement pour faire cesser la douleur (le patient ne pouvait pas continuer à vivre avec cette douleur ou ce mal-être).	Risque moyen	Urgence moyenne	Dangerosité moyenne
