# Supplementary material for: Effectiveness of a Web-Based Virtual Simulation to Train Nursing Students in Suicide Risk Assessment: Randomized Controlled Investigation
Source: JMIR Serious Games. 2025 Aug 1;13:e69347. doi: 10.2196/69347 (PMC12316442; doi:10.2196/69347)
Supplement: Multimedia Appendix 5 [file games-v13-e69347-s005.zip › shared data/data/Pretest/skill_knowledge/étudiants/formatted/results-survey982459_20220519.csv]

ID_de_la_réponse;Date_de_soumission;Dernière_page;Langue_de_départ;Date_de_lancement;Date_de_la_dernière_action;Adresse_IP;URL_référente;Quel_est_votre_code_de_participant_(ex:_V052)_-;Quel_est_votre_IFSI_-;D'après_l'entretien_que_vous_venez_de_visionner	_quel_est_le_degré_de_l'idéation_suicidaire_présentée_par_le_patient_-;Y_a-t-il_quelque_chose_ou_quelqu'un_qui_a_dissuadé_le_patient de_vouloir_mourir_ou_de_mettre_à_exécution_ses_pensées_suicidaires_-;Quelles_sont_les_raisons_pour_lesquelles_le_patient_a_souhaité_mourir_ou_vous_suicider_-;Quelle_est_votre_évaluation_du_risque_suicidaire_présenté_par_ce_patient_-;Quelle_est_votre_évaluation_de_l'…	_ma_santé_se_dégrade_aussi._Sans_mon_mari_présent_pour_prendre_soin_de_moi	_j'ai l'impression_que_c'est_la_fin_du_monde._[Aidant_A_:_Essayez_de_ne_pas_trop_vous_inquiéter_à_ce_propos._Tout_va_bien_se_passer.];Patient_:_Et_maintenant	_ma_santé_se_dégrade_aussi._Sans_mon_mari_présent_pour_prendre_soin_de_moi	_j'ai l'impression_que_c'est_la_fin_du_monde._[Aidant_B_:_Vous_devez_vous_sentir_plutôt_seule_et_avoir_peur_de_ce_qui_pourrait_se_passer.];Patient_:_Personne_ne_peut_comprendre_la_douleur_que_je_traverse._Parfois_je_ressens_un_besoin_de me_faire_mal	_donc_je_me_taille_les_poignets._[Aidant_A_:_Il_semble_que_vous_souffrez_tellement_que_vous_tailler_les_poignets_vous_paraît_être_le_seul_moyen_de_faire_partir_la_douleur.];Patient_:_Personne_ne_peut_comprendre_la_douleur_que_je_traverse._Parfois_je_ressens_un_besoin_de me_faire_mal	_donc_je_me_taille_les_poignets._[Aidant_B_:_Mais_vous_êtes_si_jeune	_vous_avez_tellement_de_raisons_de_vivre._Comment_pouvez-vous_penser_à_vous_tuer_-];Patient_:_Qui_êtes-vous_en_fait_-_Vous_êtes_médecin_-_Comment_pouvez-_vous_comprendre_ce_que_j'ai_traversé_-_Vous_avez_probablement_eu_une_vie_plutôt_facile._[Aidant_A_:_Donc_vous_vous_demandez_si_je_suis_capable_de_comprendre_ce_que__vous_ressentez_-];Patient_:_Qui_êtes-vous_en_fait_-_Vous_êtes_médecin_-_Comment_…	__vous_n'êtes_pas_le/la_seul(e)_à_avoir_vécu_des_moments_pénibles.];Patient_:_J'ai_vraiment_besoin_d'aide..._c'est_juste_que..._(la_voix_se_brise._Silence)_[Aidant_A_:_Ça_doit_être_difficile_pour_vous_de_parler_de_ce_qui_vous_dérange.];Patient_:_J'ai_vraiment_besoin_d'aide..._c'est_juste_que..._(la_voix_se_brise._Silence)_[Aidant_B_:_Allez	_je_suis_là_pour_vous_écouter_parler.];Patient_:_Comment_pourriez-vous_m'aider_-_Avez-vous_déjà_eu_l'envie_de_vous_tuer_-_[Aidant_A_:_Il_semble_que_vous_êtes_inquiet_à_propos_de_ma_capacité_à_vous__comprendre_et_à_vous_aider.];Patient_:_Comment_pourriez-vous_m'aider_-_Avez-vous_déjà_eu_l'envie_de_vous_tuer_-_[Aidant_B_:_Bien_sûr	_j'ai_déjà_pensé_au_suicide_par_moments._Mais_j'ai_toujours__trouvé_des_solutions_plus_réalistes_à_mes_problèmes.];Patient_:_Je_ne_sais_pas..._Toute_cette_situation_avec_ma_femme_m'affecte_tellement_(sanglots)._J'essaie_si_fort_de_ne_pas_pleurer..._[Aidant_A_:_Pensez-vous_qu'être_un_homme_est_la_raison_pour_laquelle_il_est_vous__est_difficile_de_pleurer_-];Patient_:_Je_ne_sais_pas..._Toute_cette_…	_il_doit_être_impossible__de_retenir_vos_larmes.];Patient_:_Je_ne_sais_pas_pourquoi_je_vous_appelle._Ma_famille_est_à_l'aise_financièrement_et_mon_mari_passe_beaucoup_de_temps_avec_moi	_même_s'il_a_fait_une_belle_carrière_dans_le_droit._Mes_enfants_vont_bien._Ils_obtiennent_de_bonnes_notes_à_l'école_et_ils_ont_beaucoup_d'activités_sur_leur_temps_libre_avec_leurs_amis._Mais_rien_ne_m'intéresse._La_vie_m'ennuie._[Aidant_A_:_Vu_tout_ce_qui_va_bien_dans_votre_vie	_vos_problèmes_ne_peuvent_pas_être__si_sérieux._Essayez_de_vous_concentrer_sur_les_aspects_positifs_de_votre_situation.];Patient_:_Je_ne_sais_pas_pourquoi_je_vous_appelle._Ma_famille_est_à_l'aise_financièrement_et_mon_mari_passe_beaucoup_de_temps_avec_moi	_même_s'il_a_fait_une_belle_carrière_dans_le_droit._Mes_enfants_vont_bien._Ils_obtiennent_de_bonnes_notes_à_l'école_et_ils_ont_beaucoup_d'activités_sur_leur_temps_libre_avec_leurs_amis._Mais_rien_ne_m'intéresse._La_vie_m'ennuie._[Aidant_B_:_Donc_même_si_tout_à_l'air_d'aller_bien_en_apparence	_la_vie_vous_semble__déprimante	_même_s'il_est_difficile_de_dire_pourquoi.];Patient_:_Je_suis_si_seul(e)	_si_fatigué(e)_(En_pleurs)._Je_suis_dans_une_impasse._[Aidant_A_:_Vous_semblez_si_seul(e)	_si_malheureux(se)._Avez-vous_des_idées_suicidaires_-];Patient_:_Je_suis_si_seul(e)	_si_fatigué(e)_(En_pleurs)._Je_suis_dans_une_impasse._[Aidant_B_:_Allons	_les_choses_ne_peuvent_pas_être_si_mauvaises.];Patient_:_(Au_téléphone). _C’est_difficile_de_parler_ici	_avec_toutes_ces_personnes..._[Aidant_A_:__Cela_aiderait-il_si_je_posais_des_questions_-];Patient_:_(Au_téléphone). _C’est_difficile_de_parler_ici	_avec_toutes_ces_personnes..._[Aidant_B_:_Pourquoi_ne_rappelez-vous_pas_à_un_autre_moment	_quand_vous_pourrez__parler_plus_facilement_-];Patient_:_Qu'en_avez-vous_à_faire_de_moi_de_toute_façon_-_[Aidant_A_:__J'ai_été_formé(e)_pour_m'occuper_des_gens._C'est_mon_travail.];Patient_:_Qu'en_avez-vous_à_faire_de_moi_de_toute_façon_-_[Aidant_B_:_Je_pense_que_votre_mort_serait_un_gâchis_terrible_et_cela_m'inquiète_que_les_choses_soient_difficiles_au_point_que_vous_pensiez_au_suicide._Vous_ave…	_juste_une_indifférence_totale._[Aidant_A_:__Vous_devez_être_très_en_colère_contre_lui_de_n'avoir_pas_été_là_quand_vous__aviez_le_plus_besoin_de_lui.];Patient_:_Je_hais_mon_père_!_Il_ne_m'a_jamais_montré_d'amour	_juste_une_indifférence_totale._[Aidant_B_:_Vous_ne_devriez_pas_ressentir_ça._Après_tout	_c'est_votre_père_et_il_mérite_du_respect.];Patient_:_Je_ne_crois_pas_que_cela_intéresse_vraiment_qui_que_ce_soit_que_je_sois_vivant_ou_mort._[Aidant_A_:__Il_semble_que_vous_vous_sentez_plutôt_seul.];Patient_:_Je_ne_crois_pas_que_cela_intéresse_vraiment_qui_que_ce_soit_que_je_sois_vivant_ou_mort._[Aidant_B_:_Pourquoi_pensez-vous_que_personne_ne_s'intéresse_à_vous_-];Patient_:_J'ai_essayé_de_voir_…	_ça_n'a_pas_aidé..._Rien_de_ce_que_je_vais_faire_maintenant_ne_va_changer_les_choses._[Aidant_A_:__Vous_devez_regarder_le_bon_côté_des_choses_!_Il_doit_bien_y_avoir__quelque_chose_que_vous_pouvez_faire_pour_améliorer_la_situation	_n'est-ce_pas_-];Patient_:_J'ai_essayé_de_voir_un_thérapeute_une_fois	_ça_n'a_pas_aidé..._Rien_de_ce_que_je_vais_faire_maintenant_ne_va_changer_les_choses._[Aidant_B_:_D'accord	_vous_vous_sentez_désespéré	_et_même_un_thérapeute_n'a_pas_pu__vous_aider._Mais_n'y_a-t-il_jamais_eu_auparavant_quelqu'un_pour_vous_aider_-__Un_ami	_un_proche	_un_prof	_un_religieux_-];Patient_:_Je_ne_peux_parler_à_personne_de_ma_situation._Tout_le_monde_est_contre_moi._[Aidant_A_:__Ce_n'est_pas_vrai._Il_y_a_probablement_beaucoup_de_personnes_qui_tiennent__à_vous	_si_vous_leur_donnez_une_chance.];Patient_:_Je_ne_peux_parler_à_personne_de_ma_situation._Tout_le_monde_est_contre_moi._[Aidant_B_:_Ça_doit_être_dur_de_trouver_de_l'aide_lorsqu'il_est_difficile_de_faire_confiance_aux_gens.];Patient_:_(Voix_inarticulée	_pas_claire_au_téléphone)_[Aidant_A_:__Vous_semblez_fatigué._Pourquoi_n'allez-vous_pas_dormir_et_vous__rappellerez_dans_la_matinée.];Patient_:_(Voix_inarticulée	_pas_claire_au_téléphone)_[Aidant_B_:_Vous_paraissez_somnolent._Avez-vous_pris_quelque_chose_-];Quelles_sont_les_propositions_suivantes_qui_sont_vraies_concernant_le_suicide_en_France_(une_ou_plusieurs_réponses_possibles) -_[On_compte_un_peu_moins_de_10_000_suicides_par_an];Quelles_sont_les_propositions_suivantes_qui_sont_vraies_concernant_le_suicide_en_France_(une_ou_plusieurs_réponses_possibles…	_c’est-à-dire_quelqu’un_qui_a_commis_une_tentative_de_suicide];Quelles_sont_les_propositions_suivantes_qui_sont_vraies_concernant_la_crise_suicidaire (une_ou_plusieurs_réponses_possibles) -_[Elle_peut_se_manifester_par_des_scarifications_faites_sans_intention_de_mourir];Quelles_sont_les_différentes_étapes_de_l’évaluation_d’une_crise_suicidaire_(une_ou_plusieurs_réponses_possibles)_-_[Evaluation_d…	_quels_sont_ceux_qui_peuvent_contribuer_à_une_plus_grande_vulnérabilité_vis-à-vis_du_risque_suicidaire_dans_des_situations_de_stress (une_ou_plusieurs_réponses_possibles)_-_[Facteurs_génétiques];Parmi_les_facteurs_suivants	_quels_sont_ceux_qui_peuvent_contribuer_à_une_plus_grande_vulnérabilité_vis-à-vis_du_risque_suicidaire_dans_des_situations_de_stress (une_ou_plusieurs_réponses_possibles)_-_[Maltraitances_dans_l’enfance];Parmi_les_facteurs_suivants	_quels_sont_ceux_qui_peuvent_contribuer_à_une_plus_grande_vulnérabilité_vis-à-vis_du_risque_suicidaire_dans_des_situations_de_stress (une_ou_plusieurs_réponses_possibles)_-_[Bonne_santé_physique];Parmi_les_facteurs_suivants	_quels_sont_ceux_qui_peuvent_contribuer_à_une_plus_grande_vulnérabilité_vis-à-vis_du_risque_suicidaire_dans_des_situations_de_stress (une_ou_plusieurs_réponses_possibles)_-_[Difficultés_sociales];Parmi_les_facteurs_suivants	_quels_sont_ceux_qui_peuvent_contribuer_à_une_plus_grande_vulnérabilité_vis-à-vis_du_risque_suicidaire_dans_des_situations_de_stress (une_ou_plusieurs_réponses_possibles)_-_[Schizophrénie];Quelles_sont_les_propositions_suivantes_qui_sont_vraies_concernant_les_facteurs_de_risque_suicidaire (une_ou_plusieurs_réponses_possibles)_-_[Ils_sont_en_général_très_prédictifs_de_suicide_ultérieur];Quelles_so…	_plus_le_risque_est_élevé];Quelles_sont_les_propositions_suivantes_qui_sont_vraies_concernant_les_facteurs_de_risque_suicidaire (une_ou_plusieurs_réponses_possibles)_-_[La_croyance_religieuse_est_un_facteur_de_risque];Quelles_sont_les_propositions_suivantes_qui_sont_vraies_concernant_les_facteurs_de_risque_suicidaire (une_ou_plusieurs_réponses_possibles)_-_[Certains_facteurs_de_risque_sont_modifi…	_quels_éléments_permettent_d’établir_le_degré_d’urgence_suicidaire_(une_ou_plusieurs_réponses_possibles)_-_[L’impulsivité];Dans_l’évaluation_du_risque_de_passage_à_l’acte_suicidaire	_quels_éléments_permettent_d’établir_le_degré_d’urgence_suicidaire_(une_ou_plusieurs_réponses_possibles)_-_[L’établissement_d’un_scénario_suicidaire];Dans_l’évaluation_du_risque_de_passage_à_l’acte_suicidaire	_quels_éléments_permettent_d’établir_le_degré_d’urgence_suicidaire_(une_ou_plusieurs_réponses_possibles)_-_[L’ensemble_des_éléments_permettant_de_mesurer_la_probabilité_d’un_geste_suicidaire_sur_les_deux_prochaines_années];Dans_l’évaluation_du_risque_de_passage_à_l’acte_suicidaire	_quels_éléments_permettent_d’établir_le_degré_d’urgence_suicidaire_(une_ou_plusieurs_réponses_possibles)_-_[Le_fait_d’avoir_communiquer_ses_intentions_suicidaires];Dans_l’évaluation_du_risque_de_passage_à_l’acte_suicidaire
";Le_sens_de_l'humour_d'un_professionnel_de_santé_contribue_à_un_meilleur_résultat_clinique.;"Parce_que_les_personnes_sont_différentes	_il_est_difficile_de_voir_les_choses_selon_le_point_de_vue_des_patients.
";"L'attention_portée_aux_émotions_des_patients_n'est_pas_importante_au_cours_de_l'entretien_avec_le_patient.
";"Le_fait_d’être_attentif_au_vécu_des_patients_n'influence_pas_les_résultats_du_traitement.
";"Les_professionnels_de_santé_devraient_essayer_de_se_mettre_à_la_place_de_leurs_patients_lorsqu'ils_leur_prodiguent_des_soins.
";"Les_patients_valorisent_le_fait_que_le_professionnel_de_santé_comprenne_leurs_sentiments	_ce_qui_est_thérapeutique_en_soi.
";"Les_maladies_des_patients_peuvent_être_guéries_seulement_par_un_traitement_ciblé_;_dès_lors	_les_liens_affectifs_entre_les_professionnels_de_santé_et_leurs_patients_n'ont_pas_d’influence_significative_sur_les_résultats_du_traitement.
";"Interroger_les_patients_sur_ce_qui_se_passe_dans_leur_vie_personnelle_n'est_pas_utile_à_la_compréhension_de_leurs_plaintes_physiques.
";"Les_professionnels_de_santé_devraient_essayer_de_comprendre_ce_qui_se_passe_dans_la_tête_de_leurs_patients_en_prêtant_attention_à_leurs_signes_non_verbaux_et_leur_langage_corporel.
";"Je_crois_que_les_émotions_n'ont_pas_leur_place_dans_le_traitement_des_maladies.
";"L'empathie_est_une_compétence_thérapeutique_sans_laquelle_le_succès_d'un_professionnel_de_santé_est_limité.
";"La_compréhension	_par_les_professionnels_de_santé	_de_l'état_émotionnel_de_leurs_patients	_ainsi_que_celui_de_leurs_familles	_est_une_composante_importante_de_la_relation_professionnels_de_santé_-_patient.
";Les_professionnels_de_santé_devraient_essayer_de_penser_comme_leurs_patients_afin_de_prodiguer_de_meilleurs_soins.;"Les_professionnels_de_santé_ne_devraient_pas_se_permettre_d’être_influencés_par_les_liens_personnels_étroits_qui_peuvent_exister_entre_le_patient_et_les_membres_de_sa_famille.
";"Je_n’apprécie_pas_la_littérature_non_médicale_ou_les_arts.
";"Je_crois_que_l'empathie_est_un_facteur_important_dans_le_traitement_des_patients.
";Devenez-vous_facilement_et_profondément_absorbé(e)_lorsque_vous_visionnez_des_films_ou_des_feuilletons_télévisés_-;Vous_arrive-t-il_d’être_tellement_absorbé(e)_dans_une_émission_de_télévision_ou_un_livre que_les_gens_autour_de_vous_ont_de_la_difficulté_à_vous_en_tirer_-;Jusqu’à_quel_point_vous_sentez-vous_mentalement_éveillé(e)_ou_vif/vive_d’esprit_en_ce moment_même_-;Vous_arrive-t-il_d’être_te…	_vous_arrive-t-il_de_devenir_tellement_pris(e) par_le_match_que_vous_réagissez_comme_si_vous_étiez_un_des_joueurs_-;Vous_arrive-t-il_d’être_tellement_absorbé(e)_dans_des_rêveries	_en_plein_jour	_que_vous_n’êtes_pas_conscient_des_choses_qui_se_passent_autour_de_vous_-;Vous_arrive-t-il_d’avoir_des_rêves_qui_semblent_tellement_réels_que_vous_vous_sentez désorienté(e)_au_réveil_-;Quand_vous_faites_du_sport	_vous_arrive-t-il_d’être_à_ce_point_absorbé(e)_que_vous perdez_la_notion_du_temps_-;Dans_quelle_mesure_arrivez-vous_à_vous_concentrer_lors_d’activités_plaisantes_-;À_quelle_fréquence_jouez-vous_à_des_jeux_vidéo_-_(Souvent_devrait_correspondre_à tous_les_jours	_ou_tous_les_deux_jours	_en_moyenne);Vous_est-il_déjà_arrivé(e)_d’être_excité(e)_lorsque_vous_visionnez_une_scène_de poursuite_ou_de_combat_à_la_télévision_ou_dans_un_film_-;Vous_est-il_déjà_arrivé(e)_de_demeurer_apeuré(e)_longtemps_après_avoir_regardé un_film_d’épouvante_-;Vous_est-il_déjà_arrivé(e)_d’être_apeuré(e)_par_quelque_chose_se_produisant_à_la télévision_ou_dans_un_film_-;Vous_arrive-t-il_de_devenir_absorbé(e)…	_je_ne_l’entends_pas_:;Je_deviens_irritable_:;Le_temps_semble_se_mettre_en_pause_ou_s’arrêter_:;Je_me_sens_comme_déconnecté_de_la_réalité_:;Je_ne_réponds_pas_quand_quelqu’un_me_parle_:;Je_ne_me_rends_pas_compte_quand_je_fatigue_:;Jouer_semble_automatique_:;Mes_pensées_vont_vites_:;Je_perds_conscience_d’où_je_suis_:;Je_joue_sans_réfléchir_à_comment_jouer_:;Jouer_me_fait_me_sentir_calme_:;Je_joue_p…
1;12/05/2021 17:15;8;fr;12/05/2021 16:32;12/05/2021 17:15;176.169.5.118;;V008;A2;A5;A4;A4;A3;A2;A2;A1;A5;A5;A6;A5;A5;A5;A3;A5;A6;A5;A2;A2;A6;A5;A5;A6;A3;A3;A6;A5;A2;A5;A6;A3;A6;A3;A5;A1;A7;Y;Y;;;;;Y;Y;Y;;Y;Y;Y;;;Y;Y;;Y;Y;;Y;;Y;;Y;Y;;;Y;Y;Y;;;;;;Y;;Y;;;Y;;Y;Y;Y;Y;Y;;5;4;5;8;5;4;3;8;5;6;4;7;4;8;A3;A7;A3;A7;A4;A2;A1;A1;A4;A7;A1;A1;A6;A1;A5;A7;A4;A3;A1;A6;A4;A2;A7;A4;A5;A4;A6;A4;A1;A3;A7;A4;A7;A2;A1;…	55;14	46;271	47;606	72;422	04;313	4;436	9;324	07;189	49
2;12/05/2021 17:20;8;fr;12/05/2021 16:32;12/05/2021 17:20;92.91.136.240;;V007;A2;A4;A1;A5;A2;A1;A1;A3;A5;A7;A1;A5;A1;A6;A2;A4;A1;A2;A2;A1;A7;A2;A2;A6;A2;A4;A5;A6;A1;A2;A7;A2;A7;A4;A3;A1;A6;Y;Y;;;;;Y;Y;;;Y;Y;Y;;;;Y;;Y;Y;Y;Y;Y;Y;;Y;Y;Y;Y;Y;Y;Y;;;;;;Y;;Y;Y;;Y;;;;;Y;;Y;7;6;4;7;6;5;5;7;6;4;3;8;4;8;A1;A4;A5;A7;A3;A3;A1;A1;A1;A5;A2;A1;A7;A1;A6;A7;A1;A7;A1;A7;A6;A4;A7;A6;A5;A1;A4;A2;A7;A7;A2;A4;A5;A1;A6;…	73;13	2;253;643	89;1053	69;294	77;241	98;264	65;131	55
3;12/05/2021 17:01;8;fr;12/05/2021 16:32;12/05/2021 17:01;78.123.100.209;;R001;A1;A4;A2;A3;A3;A4;A2;A2;A5;A6;A1;A5;A2;A6;A6;A6;A2;A6;A6;A1;A5;A3;A3;A6;A6;A6;A6;A3;A3;A3;A7;A5;A4;A2;A4;A2;A6;;Y;;;Y;;Y;Y;Y;;Y;;Y;Y;Y;;Y;;Y;Y;Y;Y;;;;;Y;Y;;Y;Y;Y;;;;;Y;Y;;Y;Y;;Y;;Y;Y;Y;Y;Y;;5;5;5;7;3;4;4;7;5;7;6;5;5;7;A1;A7;A1;A7;A5;A1;A1;A3;A7;A7;A1;A1;A6;A1;A7;A7;A4;A4;A4;A7;A7;A4;A7;A4;A7;A1;A5;A4;A1;A4;A4;A4;A5;A1;…	89;9	11;192	96;432	66;379	01;174	21;292	03;165	34;83	57
4;12/05/2021 17:03;8;fr;12/05/2021 16:32;12/05/2021 17:03;217.128.179.206;;V014;A2;A4;A1;A5;A3;A3;A2;A2;A6;A7;A1;A6;A2;A5;A2;A6;A2;A1;A6;A1;A5;A2;A1;A6;A3;A5;A3;A7;A1;A2;A6;A2;A7;A1;A5;A1;A7;Y;;Y;;;;;Y;Y;Y;Y;Y;Y;;;Y;Y;;Y;Y;;Y;;Y;Y;Y;Y;;Y;;Y;Y;;;;;Y;Y;;Y;Y;;Y;Y;Y;Y;Y;;Y;;6;5;5;8;3;3;4;5;6;4;5;7;4;6;A1;A5;A5;A7;A3;A7;A1;A1;A2;A4;A1;A1;A7;A1;A7;A5;A1;A4;A1;A7;A7;A5;A6;A7;A7;A7;A3;A5;A1;A5;A5;A6;A6;A…	23;11	03;141	81;457	2;527	53;148	85;323	77;144	91;103	13
5;12/05/2021 17:03;8;fr;12/05/2021 16:32;12/05/2021 17:03;176.128.239.6;https://sondage.inserm.fr/index.php/982459/lang-fr;G027;A4;A4;A2;A4;A2;A3;A2;A5;A2;A6;A2;A4;A1;A6;A3;A6;A1;A3;A6;A2;A7;A5;A3;A6;A6;A3;A5;A6;A3;A3;A6;A4;A6;A3;A6;A6;A5;;Y;;Y;;;;Y;Y;Y;Y;Y;Y;;;;Y;;Y;Y;Y;Y;;Y;Y;Y;Y;;Y;;Y;Y;Y;Y;Y;Y;Y;Y;;Y;;;Y;Y;Y;Y;Y;;Y;;5;6;6;7;6;8;5;5;6;6;7;6;6;7;A3;A6;A4;A6;A5;A2;A1;A3;A6;A6;A2;A1;A6;A1;A6;A6;A…	11;30	57;99	53;428	49;334	53;414	23;205	35;244	19;118	22
6;12/05/2021 17:20;8;fr;12/05/2021 16:32;12/05/2021 17:20;92.91.136.240;;V006;A2;A4;A1;A5;A2;A1;A1;A3;A5;A7;A1;A6;A1;A5;A2;A5;A1;A3;A2;A1;A7;A2;A2;A6;A2;A3;A4;A6;A1;A3;A7;A2;A7;A4;A2;A1;A7;Y;Y;Y;;;;Y;Y;;;Y;Y;Y;;;;Y;;Y;Y;Y;Y;Y;Y;;Y;Y;Y;Y;Y;Y;Y;;;;;;Y;;Y;Y;;Y;;;;;Y;Y;;7;4;4;7;6;5;6;7;6;4;4;8;4;8;A1;A4;A4;A7;A3;A2;A1;A1;A1;A5;A2;A1;A7;A1;A6;A7;A1;A7;A1;A7;A6;A4;A6;A6;A5;A1;A5;A3;A7;A3;A1;A3;A6;A1;A7…	21;9	16;252	73;645	97;1052	18;295	1;241	63;266	19;129	25
7;12/05/2021 17:20;8;fr;12/05/2021 16:32;12/05/2021 17:20;92.91.136.240;;V019;A2;A4;A1;A5;A2;A1;A1;A3;A5;A7;A1;A5;A1;A6;A1;A5;A1;A2;A2;A1;A7;A3;A1;A6;A3;A2;A5;A6;A1;A2;A7;A2;A6;A2;A3;A1;A6;Y;Y;;;Y;;;Y;;;Y;Y;Y;;;;Y;;Y;Y;Y;Y;Y;Y;;Y;Y;Y;Y;;Y;Y;;;;;;Y;;Y;Y;;Y;;;;;Y;;Y;7;6;7;2;6;5;7;3;5;3;6;2;7;2;A1;A4;A5;A7;A3;A2;A1;A1;A3;A5;A2;A1;A7;A1;A7;A7;A1;A7;A1;A7;A7;A4;A7;A7;A7;A7;A4;A2;A1;A1;A1;A7;A7;A7;A7;A…	66;9	5;250	15;643	53;1053	71;295	99;241	93;253	67;138	18
8;12/05/2021 17:17;8;fr;12/05/2021 16:32;12/05/2021 17:17;86.238.127.162;;V012;A2;A4;A1;A4;A2;A2;A2;A1;A6;A5;A2;A3;A1;A6;A4;A5;A1;A3;A7;A1;A5;A6;A1;A6;A7;A2;A4;A6;A1;A1;A7;A5;A7;A4;A6;A1;A6;Y;Y;;;;;Y;Y;;Y;Y;Y;Y;;;Y;Y;;Y;Y;Y;;Y;Y;;Y;Y;Y;Y;;Y;Y;;;;Y;;Y;;Y;Y;;Y;;;Y;Y;Y;;;7;5;5;1;6;5;5;5;6;4;5;3;7;3;A1;A7;A3;A7;A7;A1;A1;A1;A7;A7;A1;A1;A7;A1;A3;A7;A7;A7;A1;A7;A7;A7;A4;A7;A7;A4;A4;A7;A4;A7;A7;A7;A6;A2;…	99;16	98;356	08;513	14;1053	73;205	85;300	41;146	64;114	16
9;12/05/2021 17:34;8;fr;12/05/2021 16:32;12/05/2021 17:34;90.43.40.16;;R003;A1;A3;A1;A4;A1;A2;A3;A6;A1;A4;A6;A6;A2;A5;A6;A6;A4;A6;A3;A2;A5;A6;A4;A7;A5;A5;A7;A6;A5;A3;A7;A6;A6;A5;A2;A2;A7;;;Y;Y;Y;;Y;;Y;Y;Y;Y;;Y;;;Y;;Y;Y;;Y;;;Y;Y;Y;;;;;Y;Y;Y;Y;Y;;Y;;Y;Y;Y;Y;Y;;Y;Y;;Y;;6;5;6;3;7;7;6;3;8;9;7;3;7;3;A7;A5;A3;A7;A1;A7;A1;A1;A7;A7;A6;A1;A7;A1;A5;A7;A1;A7;A2;A7;A7;A2;A5;A3;A5;A2;A5;A4;A3;A1;A1;A6;A5;A2;A2…	88;29	07;441	55;947	26;889	29;405	53;474	42;280	66;260	1
10;12/05/2021 17:06;8;fr;12/05/2021 16:32;12/05/2021 17:06;89.159.27.199;;LV036;A6;A4;A1;A4;A3;A1;A1;A1;A6;A6;A1;A5;A1;A2;A1;A4;A1;A5;A5;A1;A5;A7;A1;A5;A1;A1;A1;A5;A1;A5;A5;A2;A5;A1;A6;A1;A7;Y;Y;;;;;;;Y;;Y;Y;Y;;;Y;Y;;Y;Y;;Y;;;;Y;Y;Y;;;Y;Y;;;;Y;;Y;;Y;Y;;Y;Y;Y;Y;Y;;;;6;5;5;2;5;6;5;1;6;7;8;3;7;4;A3;A4;A4;A7;A6;A4;A1;A2;A2;A5;A5;A1;A2;A1;A7;A7;A1;A1;A1;A6;A6;A1;A7;A1;A4;A1;A7;A6;A4;A2;A4;A3;A7;A1;A4;…	2;25	22;348	95;458	31;397	98;203	17;259	66;236	13;100	78
11;12/05/2021 17:22;8;fr;12/05/2021 16:33;12/05/2021 17:22;90.91.49.130;;LV033;A6;A4;A4;A4;A2;A2;A2;A3;A5;A5;A2;A5;A3;A5;A3;A5;A3;A2;A3;A2;A6;A5;A2;A6;A4;A4;A5;A6;A2;A3;A6;A2;A5;A2;A5;A3;A6;;Y;Y;;Y;;;;Y;Y;Y;Y;Y;Y;Y;Y;Y;;Y;Y;;Y;;Y;Y;Y;Y;Y;Y;;Y;Y;Y;Y;Y;Y;;;;;Y;;Y;;;Y;Y;Y;Y;;5;6;7;3;4;5;4;4;5;7;6;4;6;4;A2;A6;A4;A7;A4;A4;A1;A4;A6;A5;A5;A2;A5;A1;A4;A5;A4;A5;A3;A6;A5;A4;A4;A4;A5;A3;A4;A3;A2;A4;A2;A5;A6…	73;13	69;325	02;801	49;665	01;204	98;391;394	5;128	04
12;17/05/2021 09:47;8;fr;17/05/2021 09:13;17/05/2021 09:47;89.88.60.236;;G039;A4;A4;A2;A4;A3;A4;A3;A3;A6;A7;A1;A4;A1;A2;A1;A5;A1;A3;A5;A1;A5;A1;A1;A7;A1;A1;A2;A2;A1;A5;A6;A4;A5;A1;A3;A1;A7;;Y;Y;;;;;Y;Y;Y;Y;Y;Y;Y;;Y;Y;;Y;Y;Y;Y;;Y;;;Y;;Y;;Y;Y;Y;Y;Y;Y;;Y;;Y;Y;;Y;;Y;;Y;Y;Y;;6;6;6;3;5;6;3;4;6;4;4;5;3;5;A1;A7;A2;A7;A4;A2;A1;A1;A2;A6;A2;A1;A7;A1;A7;A7;A2;A3;A2;A7;A4;A1;A7;A1;A1;A1;A7;A4;A4;A1;A4;A7;A7;A…	15;15	19;159	73;619	63;403	64;231	91;304	51;197	19;84	35
13;17/05/2021 09:39;8;fr;17/05/2021 09:14;17/05/2021 09:39;86.236.207.164;;R002;A1;A4;A1;A4;A3;A3;A3;A1;A7;A7;A1;A7;A1;A7;A1;A7;A1;A2;A7;A1;A7;A7;A1;A7;A1;A7;A1;A7;A1;A7;A1;A1;A7;A1;A7;A1;A7;;Y;;Y;;;Y;Y;;;Y;Y;Y;;;;;;Y;Y;Y;Y;;;;;Y;;;Y;Y;Y;Y;Y;Y;;Y;Y;;Y;Y;;Y;;;Y;Y;;;;4;4;4;6;6;7;6;4;6;6;6;4;6;4;A5;A6;A1;A7;A4;A4;A1;A1;A1;A7;A1;A1;A7;A1;A7;A7;A3;A3;A1;A7;A7;A7;A5;A7;A4;A1;A4;A7;A1;A7;A4;A7;A6;A1;A4;…	15;12	13;153	8;348	52;326	98;152	98;218	38;170	23;127	13
14;19/05/2021 18:21;8;fr;19/05/2021 16:56;19/05/2021 18:21;84.101.210.209;;V018;A2;A4;A2;A4;A2;A2;A1;A3;A2;A5;A2;A4;A1;A4;A3;A5;A1;A5;A4;A1;A6;A2;A1;A2;A6;A1;A4;A5;A2;A4;A6;A2;A5;A4;A4;A2;A5;Y;Y;Y;;;;;Y;Y;Y;Y;Y;Y;;;;Y;;Y;Y;;Y;;Y;;;;Y;;;Y;Y;Y;;Y;;Y;Y;;Y;Y;;Y;;;;Y;;;Y;5;4;4;6;3;4;4;6;4;3;4;4;3;3;A4;A5;A4;A6;A6;A3;A1;A7;A6;A5;A2;A1;A7;A1;A7;A6;A2;A2;A1;A7;A5;A3;A2;A2;A2;A1;A2;A3;A1;A1;A4;A2;A7;A2;A5…	01;60	24;783	13;2008	61;1137	61;235	45;474	77;296	13;157	07
15;19/05/2021 17:21;8;fr;19/05/2021 16:56;19/05/2021 17:21;91.163.91.198;;G030;A4;A4;A1;A5;A2;A1;A2;A1;A6;A6;A1;A6;A2;A5;A1;A5;A1;A5;A5;A1;A6;A5;A2;A6;A6;A6;A3;A6;A1;A3;A7;A2;A7;A3;A6;A6;A6;;Y;;;;;Y;Y;;;Y;Y;Y;;;Y;;;;Y;;Y;;;;;Y;;Y;;Y;Y;;;;;;Y;;Y;Y;;Y;;Y;Y;Y;Y;;;6;6;4;8;6;8;3;9;6;3;3;8;2;9;A2;A3;A2;A7;A3;A2;A1;A2;A1;A5;A4;A1;A7;A1;A6;A7;A4;A2;A2;A7;A7;A6;A6;A6;A7;A6;A4;A6;A6;A5;A7;A7;A7;A1;A7;A7;A7…	12;13	64;209	07;380	02;306	26;128	58;211	86;183	18;85	51
16;19/05/2021 18:21;8;fr;19/05/2021 16:57;19/05/2021 18:21;79.89.82.96;;V017;A2;A4;A2;A4;A2;A2;A2;A3;A2;A5;A2;A4;A1;A4;A3;A5;A2;A5;A4;A1;A7;A2;A1;A2;A6;A1;A4;A5;A1;A5;A6;A3;A5;A3;A4;A1;A6;Y;Y;Y;Y;;;Y;;Y;;Y;Y;Y;Y;;;Y;;Y;Y;Y;;;Y;Y;Y;Y;Y;Y;Y;Y;Y;Y;Y;Y;;;Y;;Y;Y;Y;Y;;Y;Y;Y;Y;Y;;6;5;6;6;4;6;4;6;6;6;4;5;5;6;A5;A6;A5;A7;A4;A5;A1;A2;A6;A6;A2;A1;A5;A1;A5;A5;A4;A7;A3;A6;A7;A4;A4;A4;A4;A1;A4;A4;A1;A7;A7;A1;A…	2;20	56;712	46;2052	86;1031	57;263	16;497	09;338	51;159	99
17;20/05/2021 15:12;8;fr;20/05/2021 14:34;20/05/2021 15:12;88.124.108.53;;P020;A3;A5;A1;A5;A2;A2;A2;A2;A5;A6;A1;A3;A2;A5;A6;A6;A1;A5;A6;A1;A6;A2;A2;A3;A5;A2;A7;A5;A1;A5;A6;A2;A7;A2;A6;A3;A6;Y;Y;;;;;;Y;;Y;Y;Y;Y;Y;;;Y;;Y;Y;;Y;;Y;;Y;Y;;Y;;Y;Y;Y;;Y;Y;Y;Y;;;Y;;Y;Y;Y;;Y;;Y;;4;5;6;2;5;6;6;2;5;8;6;3;6;3;A5;A4;A4;A7;A5;A3;A1;A1;A2;A4;A1;A1;A7;A1;A5;A7;A4;A6;A6;A5;A5;A4;A5;A4;A7;A1;A5;A4;A1;A2;A4;A4;A6;A2;…	12;10	33;278	07;597	46;594	65;247	33;244	7;201	31;130	27
18;20/05/2021 15:34;8;fr;20/05/2021 14:34;20/05/2021 15:34;81.64.159.65;;AP034;A5;A6;A1;A4;A3;A2;A3;A2;A6;A6;A4;A6;A1;A6;A3;A6;A1;A3;A5;A1;A6;A5;A1;A7;A4;A1;A4;A5;A1;A5;A6;A2;A4;A2;A4;A1;A7;Y;Y;;Y;;;Y;Y;Y;Y;Y;Y;Y;;;Y;Y;;Y;Y;Y;Y;;Y;;Y;Y;;Y;Y;Y;Y;;;;Y;;Y;;Y;;;Y;;Y;;Y;Y;Y;;7;6;7;4;5;6;5;4;7;7;8;2;7;3;A2;A6;A4;A7;A6;A3;A1;A2;A6;A7;A1;A1;A7;A1;A5;A7;A3;A7;A4;A6;A7;A6;A7;A7;A4;A2;A5;A3;A1;A4;A7;A1;A7;A…	16;16	66;357	12;844	42;1274	91;225	48;470	26;305	8;98	51
19;20/05/2021 15:06;8;fr;20/05/2021 14:34;20/05/2021 15:06;87.231.189.35;;V009;A2;A4;A2;A5;A2;A1;A2;A4;A3;A6;A1;A7;A1;A7;A1;A7;A1;A6;A7;A1;A7;A7;A3;A1;A7;A3;A6;A7;A1;A2;A7;A5;A7;A1;A7;A7;A2;Y;;;;;;Y;Y;Y;;Y;Y;Y;;;;;;Y;Y;;Y;;Y;;Y;Y;;Y;;Y;Y;;;;;;;;Y;;;Y;;Y;Y;Y;Y;;;9;8;8;0;6;9;8;0;6;5;8;0;7;0;A4;A7;A2;A7;A4;A3;A1;A1;A7;A6;A1;A1;A7;A1;A6;A7;A5;A3;A5;A7;A7;A6;A5;A7;A6;A6;A2;A6;A1;A4;A4;A4;A7;A6;A7;A6;A…	91;9	92;265	63;413	17;387	58;194	71;282	17;185	58;147	15
20;20/05/2021 15:16;8;fr;20/05/2021 14:34;20/05/2021 15:16;109.10.40.171;;P024;A3;A5;A1;A4;A3;A2;A2;A1;A5;A5;A2;A6;A1;A5;A1;A7;A2;A3;A4;A2;A6;A5;A2;A7;A1;A3;A4;A5;A1;A4;A5;A3;A6;A3;A5;A1;A7;;;Y;;;;Y;Y;Y;;Y;Y;Y;;;;Y;;Y;Y;;Y;;Y;Y;;Y;;Y;;Y;Y;;;;;Y;Y;;Y;;;Y;;Y;Y;Y;Y;Y;;6;4;3;8;4;6;3;8;6;4;5;6;4;7;A3;A6;A5;A6;A3;A4;A1;A3;A5;A6;A3;A2;A6;A2;A7;A7;A4;A4;A1;A6;A6;A3;A4;A4;A5;A1;A5;A3;A1;A3;A4;A2;A6;A2;A6;…	36;19	16;322	21;594	66;409	73;295	42;342	9;329	19;185	09
21;20/05/2021 15:34;8;fr;20/05/2021 14:34;20/05/2021 15:34;81.64.159.65;;AP028;A5;A6;A1;A4;A3;A2;A3;A3;A6;A6;A4;A7;A1;A6;A3;A5;A3;A4;A5;A1;A6;A5;A1;A7;A4;A2;A3;A6;A1;A6;A7;A2;A5;A1;A4;A1;A7;Y;Y;;Y;;;Y;Y;Y;Y;Y;Y;Y;;;Y;Y;;Y;Y;Y;Y;;Y;;Y;Y;;;Y;Y;Y;;;;Y;;Y;;Y;Y;;Y;;Y;Y;;Y;Y;;7;6;8;4;4;7;6;4;6;6;7;2;6;3;A2;A6;A3;A7;A4;A3;A1;A3;A6;A7;A1;A1;A7;A1;A4;A7;A3;A7;A4;A5;A7;A7;A7;A7;A4;A1;A5;A5;A2;A4;A2;A1;A7;A…	39;8	26;347	84;846	27;1270	04;247	57;459	82;300	65;94	94
22;20/05/2021 15:08;8;fr;20/05/2021 14:35;20/05/2021 15:08;81.67.19.177;;AP040;A5;A6;A4;A4;A3;A3;A3;A5;A2;A6;A2;A6;A2;A6;A2;A6;A2;A2;A6;A1;A7;A2;A6;A6;A2;A2;A6;A6;A1;A5;A6;A4;A6;A4;A6;A2;A7;;Y;Y;Y;;;Y;Y;Y;Y;Y;Y;Y;Y;Y;;Y;;Y;Y;;;Y;Y;Y;Y;Y;;;Y;Y;Y;Y;Y;Y;;Y;Y;;Y;;;Y;;Y;;Y;Y;;;7;7;7;1;7;7;9;1;9;9;8;1;9;1;A2;A7;A4;A7;A5;A5;A1;A1;A7;A7;A5;A1;A7;A1;A7;A7;A7;A5;A2;A7;A6;A6;A7;A6;A5;A1;A7;A7;A4;A5;A5;A7;A7…	12;8	04;189	97;565	55;404	47;188	63;291	04;182	9;151	52
23;20/05/2021 15:17;8;fr;20/05/2021 14:35;20/05/2021 15:17;86.242.90.223;;V015;A2;A4;A3;A4;A2;A3;A2;A4;A4;A6;A2;A5;A2;A6;A3;A6;A2;A4;A4;A3;A6;A4;A1;A5;A5;A4;A5;A4;A1;A4;A5;A4;A5;A4;A4;A2;A6;Y;Y;;;;;;;Y;Y;Y;Y;Y;;;Y;Y;;Y;Y;Y;;;Y;Y;;Y;Y;;;Y;Y;;;;;Y;Y;;Y;Y;;Y;;Y;;Y;Y;Y;;4;3;3;5;3;4;3;5;3;4;4;5;4;5;A3;A6;A3;A7;A2;A3;A1;A2;A6;A5;A3;A2;A6;A1;A6;A7;A5;A4;A1;A6;A5;A5;A3;A3;A7;A2;A3;A4;A1;A4;A4;A4;A7;A1;A6…	84;8	79;213	58;574	55;734	19;200	53;263	06;360	43;176	71
24;26/05/2021 10:45;8;fr;26/05/2021 10:20;26/05/2021 10:45;91.168.185.29;;G029;A4;A2;A1;A4;A3;A4;A3;A2;A2;A2;A5;A4;A2;A6;A6;A6;A7;A4;A6;A7;A5;A5;A2;A7;A2;A2;A5;A5;A4;A5;A6;A6;A7;A6;A4;A3;A6;;Y;Y;Y;Y;;Y;;Y;Y;Y;;;;;;Y;;Y;Y;;Y;;;;Y;Y;;Y;;;Y;Y;Y;Y;Y;Y;Y;;;Y;;Y;Y;;Y;Y;;;;4;6;8;2;8;8;8;1;6;8;8;1;7;2;A1;A7;A4;A7;A4;A2;A1;A1;A7;A6;A1;A1;A7;A3;A6;A4;A7;A4;A1;A7;A5;A5;A5;A4;A4;A7;A5;A2;A3;A3;A4;A3;A4;A7;A6…	82;11	65;192	03;379	08;285	99;129	84;204	64;194	31;102	28
25;26/05/2021 10:56;8;fr;26/05/2021 10:20;26/05/2021 10:56;82.121.251.213;;V025;A2;A3;A2;A4;A2;A2;A2;A3;A1;A5;A3;A5;A6;A6;A2;A5;A6;A5;A5;A5;A3;A6;A2;A3;A6;A2;A5;A5;A2;A5;A5;A5;A6;A5;A5;A3;A5;Y;Y;;;Y;;;;Y;Y;Y;Y;Y;;;Y;Y;;Y;Y;Y;;;Y;Y;;;;Y;;Y;Y;Y;Y;Y;;;;;Y;;;Y;;Y;Y;Y;;Y;;5;4;7;3;7;5;7;4;5;5;7;3;5;5;A2;A7;A2;A7;A5;A1;A1;A1;A1;A7;A1;A1;A7;A1;A5;A7;A1;A7;A4;A7;A7;A4;A7;A4;A4;A1;A4;A4;A4;A4;A4;A1;A3;A1;A…	93;17	15;204	48;595	88;445	31;215	34;331	02;236	99;118	76
26;26/05/2021 11:02;8;fr;26/05/2021 10:20;26/05/2021 11:02;91.160.134.184;;P021;A3;A3;A1;A4;A2;A2;A2;A3;A5;A5;A1;A4;A4;A6;A5;A6;A2;A5;A5;A1;A6;A2;A1;A6;A7;A4;A4;A3;A1;A4;A6;A2;A6;A3;A4;A4;A6;Y;Y;;;;;Y;Y;Y;;Y;Y;Y;;;;Y;;Y;Y;Y;Y;;Y;Y;Y;Y;;Y;;Y;Y;;;;Y;Y;Y;;Y;Y;;Y;;Y;;Y;Y;Y;;7;7;8;2;8;6;8;3;7;7;7;2;6;3;A1;A7;A3;A7;A7;A5;A1;A1;A7;A7;A1;A1;A7;A1;A7;A7;A4;A4;A7;A7;A5;A2;A6;A6;A5;A1;A6;A6;A5;A6;A4;A5;A7;A…	98;8	42;241	6;537	43;653	21;343	46;360	47;214	51;120	88
27;26/05/2021 15:57;8;fr;26/05/2021 15:35;26/05/2021 15:57;89.95.36.40;;V010;A2;A4;A1;A4;A2;A3;A2;A2;A5;A6;A1;A5;A3;A6;A5;A6;A3;A5;A6;A1;A6;A6;A3;A6;A6;A4;A6;A5;A1;A4;A6;A2;A6;A4;A5;A2;A7;Y;Y;;;;;Y;Y;Y;;Y;Y;Y;;;;Y;;Y;Y;;Y;;Y;;Y;Y;Y;;Y;Y;Y;;;;;Y;Y;;Y;Y;;Y;;Y;;Y;Y;;;7;6;6;6;6;5;4;7;5;8;4;5;5;6;A1;A7;A3;A7;A7;A3;A2;A2;A7;A5;A2;A1;A6;A2;A7;A6;A3;A5;A1;A7;A7;A3;A4;A4;A6;A1;A4;A4;A1;A4;A4;A1;A7;A7;A4;A…	6;12	18;236	65;293	3;336	47;137	97;147	48;117	43;58	12
28;26/05/2021 16:00;8;fr;26/05/2021 15:35;26/05/2021 16:00;37.171.194.91;;V004;A2;A6;A2;A4;A3;A3;A3;A1;A6;A6;A2;A2;A1;A5;A3;A5;A1;A1;A7;A1;A4;A6;A2;A2;A7;A5;A3;A6;A1;A5;A6;A4;A7;A5;A2;A3;A5;Y;Y;;;;;;Y;Y;Y;Y;Y;Y;;;;Y;;Y;Y;;Y;;;Y;Y;Y;;Y;;Y;Y;Y;Y;Y;Y;Y;;;Y;Y;;Y;Y;Y;Y;;Y;Y;;7;5;7;10;6;7;5;7;4;10;2;6;4;6;A2;A6;A3;A7;A4;A3;A1;A1;A3;A4;A3;A2;A5;A1;A5;A6;A2;A5;A4;A5;A7;A6;A6;A6;A7;A5;A3;A1;A6;A5;A2;A1;A7…	62;12	79;166	73;403	17;304	58;175	18;202	04;162	72;91	41
29;26/05/2021 16:29;8;fr;26/05/2021 15:35;26/05/2021 16:29;89.84.113.42;;V016;A2;A4;A1;A4;A2;A2;A1;A6;A1;A4;A3;A6;A5;A7;A7;A5;A3;A6;A6;A2;A7;A4;A1;A4;A6;A1;A5;A6;A1;A1;A7;A4;A5;A5;A6;A2;A3;;Y;;Y;;;Y;;Y;Y;Y;Y;Y;;;Y;Y;;Y;Y;;Y;;Y;Y;Y;Y;;Y;;Y;Y;Y;;Y;Y;;;Y;;;;Y;;;;Y;Y;;;7;6;5;4;7;7;7;2;8;6;8;3;7;4;A1;A7;A3;A6;A5;A2;A1;A1;A4;A7;A1;A2;A7;A1;A5;A7;A3;A6;A2;A6;A3;A5;A4;A6;A4;A7;A3;A3;A3;A7;A7;A3;A5;A4;A7;…	71;21	84;584	04;577	17;495	24;550	09;544	33;249	03;208	97
30;27/05/2021 14:56;8;fr;27/05/2021 14:19;27/05/2021 14:56;93.4.27.196;;G031;A4;A4;A3;A4;A2;A2;A1;A2;A6;A6;A2;A5;A2;A6;A6;A6;A2;A2;A5;A2;A5;A6;A2;A6;A5;A6;A2;A6;A1;A5;A6;A5;A6;A2;A6;A2;A6;Y;Y;Y;;;;Y;Y;Y;Y;Y;Y;Y;;;Y;Y;;Y;Y;Y;Y;;;;Y;Y;;;Y;;Y;Y;Y;Y;;;Y;;Y;;;Y;;Y;Y;;;Y;Y;3;4;4;6;7;3;3;7;4;8;4;4;7;7;A2;A5;A5;A6;A3;A5;A1;A1;A1;A5;A2;A1;A5;A1;A5;A5;A2;A6;A2;A6;A3;A3;A4;A2;A4;A1;A5;A1;A1;A5;A3;A4;A5;A1;A…	53;9	63;328	59;528	58;526	1;171	32;336	99;187	62;154	7
31;27/05/2021 14:58;8;fr;27/05/2021 14:19;27/05/2021 14:58;37.164.157.153;;V005;A2;A4;A2;A4;A2;A2;A2;A5;A5;A4;A3;A6;A1;A5;A4;A6;A3;A6;A5;A1;A6;A3;A2;A6;A6;A3;A7;A6;A1;A4;A6;A3;A7;A2;A6;A2;A6;Y;Y;;;Y;;;Y;Y;;Y;Y;;;;;Y;;Y;Y;Y;Y;;Y;;Y;Y;;;;Y;Y;;;;Y;;Y;;Y;;;Y;;Y;Y;Y;Y;Y;;5;5;7;0;5;5;6;3;6;4;6;0;5;4;A1;A7;A4;A7;A7;A2;A1;A1;A6;A6;A2;A1;A7;A1;A7;A7;A4;A6;A1;A7;A7;A5;A6;A2;A4;A2;A5;A6;A6;A1;A4;A7;A7;A1;A2…	62;10	62;147	42;532	77;920	44;162	21;224	14;181	5;152	52
32;27/05/2021 14:52;8;fr;27/05/2021 14:19;27/05/2021 14:52;88.125.175.206;;V013;A2;A4;A2;A4;A2;A2;A1;A1;A5;A7;A1;A4;A3;A7;A4;A3;A4;A3;A1;A4;A6;A1;A1;A6;A5;A4;A5;A5;A1;A1;A7;A4;A5;A4;A4;A1;A7;Y;Y;;;;;;;Y;Y;Y;Y;Y;Y;;Y;Y;;Y;Y;;;;Y;;Y;Y;Y;Y;;Y;Y;Y;;Y;;;Y;;;;;Y;;Y;Y;Y;;;;5;3;5;6;4;6;3;7;2;2;5;4;3;8;A2;A3;A5;A7;A5;A5;A1;A3;A5;A5;A1;A1;A6;A1;A7;A4;A1;A7;A1;A5;A7;A4;A7;A2;A7;A7;A1;A1;A7;A1;A2;A7;A7;A4;A5…	66;12	67;132	6;488	43;388;219	58;460	5;146	72;95	16
33;27/05/2021 14:50;8;fr;27/05/2021 14:20;27/05/2021 14:50;91.160.146.136;;LV035;A6;A4;A2;A4;A2;A3;A2;A6;A3;A7;A1;A7;A1;A3;A6;A5;A4;A2;A5;A1;A7;A7;A1;A3;A7;A4;A5;A6;A1;A4;A7;A5;A7;A4;A4;A1;A7;Y;Y;;;;;Y;Y;Y;Y;Y;Y;Y;;;Y;Y;;Y;Y;Y;Y;;Y;Y;Y;Y;;Y;;Y;Y;Y;Y;Y;;;Y;;Y;Y;;Y;Y;Y;Y;Y;Y;Y;;4;5;5;3;6;7;6;3;8;7;7;2;8;2;A2;A6;A4;A7;A5;A5;A1;A1;A6;A6;A3;A1;A5;A1;A6;A6;A4;A6;A2;A5;A4;A1;A5;A5;A4;A1;A3;A2;A1;A7;A7;A…	53;22	98;174	44;487	42;372	97;168	38;251	26;198	83;141	25
34;28/05/2021 10:58;8;fr;28/05/2021 10:22;28/05/2021 10:58;89.88.61.113;;P023;A3;A4;A2;A4;A3;A3;A3;A3;A6;A5;A1;A5;A1;A5;A3;A5;A3;A3;A6;A3;A5;A5;A2;A5;A2;A1;A5;A6;A2;A2;A6;A2;A7;A2;A6;A3;A6;Y;Y;;;;;;Y;Y;Y;Y;Y;Y;;;;Y;;Y;Y;Y;Y;;Y;;Y;Y;;Y;;Y;Y;;;;;Y;Y;;Y;;;Y;;Y;;Y;;Y;;6;6;7;7;4;6;4;7;6;7;6;6;6;7;A1;A7;A6;A7;A2;A7;A1;A7;A5;A6;A1;A1;A7;A1;A1;A7;A5;A6;A2;A6;A6;A2;A5;A5;A4;A2;A6;A3;A6;A5;A6;A6;A6;A2;A6;A…	07;22	29;223	03;681	54;566	2;177	68;234	36;148	45;102	52
35;28/05/2021 10:45;8;fr;28/05/2021 10:22;28/05/2021 10:45;88.161.170.185;;V011;A2;A4;A2;A4;A2;A3;A2;A3;A6;A7;A1;A7;A3;A7;A3;A6;A3;A7;A2;A1;A7;A7;A1;A3;A7;A1;A6;A7;A1;A5;A7;A3;A7;A4;A7;A1;A7;Y;Y;Y;Y;;;Y;;Y;Y;Y;Y;Y;Y;;Y;Y;;Y;Y;Y;Y;;Y;Y;Y;Y;Y;;;Y;Y;Y;Y;Y;;;Y;;Y;;;Y;;Y;Y;Y;Y;Y;;5;5;4;2;4;3;4;2;6;6;5;2;4;2;A5;A5;A4;A7;A3;A4;A1;A6;A4;A6;A2;A1;A7;A1;A5;A7;A3;A6;A3;A6;A7;A7;A4;A7;A6;A6;A4;A3;A1;A6;A7;A1…	99;11	6;137	48;330	48;358	34;123	26;202	49;113	44;116	9
36;11/04/2022 09:59;8;fr;11/04/2022 09:20;11/04/2022 09:59;176.128.51.62;;LV066;A6;A4;A2;A4;A2;A1;A1;A5;A6;A6;A2;A4;A1;A5;A5;A6;A2;A6;A5;A3;A5;A6;A2;A7;A5;A7;A7;A7;A2;A7;A7;A6;A6;A7;A7;A5;A6;Y;Y;;;;;;Y;Y;Y;Y;Y;Y;;;Y;;;Y;Y;Y;Y;;;Y;;Y;Y;Y;Y;Y;Y;Y;Y;Y;Y;;;;Y;Y;;Y;Y;Y;Y;;Y;Y;;4;5;4;3;5;6;5;3;3;4;5;3;5;3;A2;A6;A3;A6;A4;A6;A2;A2;A6;A5;A2;A1;A5;A2;A6;A6;A3;A6;A2;A6;A2;A2;A5;A2;A5;A1;A6;A3;A4;A4;A5;A5;A4…	83;14	03;282	35;701;447	25;262	83;290	22;232	27;133	88
37;11/04/2022 15:44;8;fr;11/04/2022 15:22;11/04/2022 15:44;212.195.66.25;;V057;A2;A4;A1;A4;A3;A3;A2;A2;A6;A7;A2;A5;A3;A5;A6;A5;A2;A4;A5;A3;A6;A6;A2;A5;A7;A5;A5;A6;A1;A3;A6;A5;A6;A2;A6;A2;A7;Y;Y;;;;;Y;Y;Y;Y;Y;Y;Y;;;Y;Y;;Y;Y;;Y;;Y;Y;Y;Y;;Y;;Y;Y;;;;Y;;Y;;Y;;;Y;;Y;Y;Y;Y;;Y;7;6;6;7;3;4;3;6;5;4;6;5;4;5;A2;A6;A5;A7;A5;A5;A1;A6;A5;A5;A1;A2;A5;A1;A5;A6;A5;A4;A1;A6;A4;A4;A5;A5;A5;A5;A3;A2;A2;A5;A5;A6;A7;A7…	15;42	06;160	12;332	26;226	24;166	15;169	32;136	84;104	16
38;11/04/2022 15:42;8;fr;11/04/2022 15:22;11/04/2022 15:42;62.34.57.180;;M073;A7;A4;A1;A4;A3;A4;A3;A5;A2;A7;A1;A7;A1;A4;A4;A5;A1;A5;A3;A3;A5;A5;A4;A4;A5;A5;A1;A5;A1;A5;A5;A5;A5;A5;A7;A3;A5;;Y;;;Y;;;;Y;Y;Y;Y;Y;Y;Y;Y;Y;;Y;Y;Y;;;;Y;;Y;;Y;;;Y;;Y;;Y;;Y;Y;Y;Y;;Y;;Y;Y;Y;Y;;;5;6;7;4;6;7;5;6;5;6;6;7;5;6;A4;A6;A3;A6;A4;A3;A1;A7;A1;A6;A4;A1;A7;A1;A7;A6;A4;A4;A3;A7;A5;A6;A6;A5;A5;A1;A7;A4;A4;A5;A6;A7;A5;A1;A…	24;10	07;163	49;314	51;235	83;86	98;165	76;143	51;78	09
39;14/04/2022 14:54;8;fr;14/04/2022 14:27;14/04/2022 14:54;82.66.82.216;;V044;A2;A4;A1;A4;A2;A2;A2;A3;A6;A6;A3;A5;A2;A5;A6;A5;A4;A7;A3;A1;A6;A6;A1;A6;A2;A3;A6;A5;A2;A5;A6;A2;A4;A2;A5;A1;A7;Y;Y;;Y;;;;Y;;Y;Y;Y;Y;;;Y;Y;;Y;Y;;;;Y;Y;Y;Y;Y;Y;;Y;Y;;;;Y;;Y;;;Y;;Y;;;Y;Y;Y;Y;;6;3;3;2;4;8;7;2;4;4;4;3;4;3;A3;A6;A3;A7;A5;A3;A1;A2;A4;A6;A2;A2;A6;A1;A6;A6;A5;A3;A1;A6;A7;A7;A6;A7;A6;A1;A7;A4;A6;A4;A6;A4;A7;A1;A2…	52;7	37;174	51;416	21;411	34;170	79;190	42;167	05;76	83
40;14/04/2022 14:55;8;fr;14/04/2022 14:27;14/04/2022 14:55;93.3.26.165;;V062;A2;A4;A4;A4;A3;A3;A3;A3;A7;A7;A1;A6;A2;A6;A5;A6;A1;A5;A5;A1;A7;A5;A1;A5;A6;A5;A2;A7;A1;A6;A6;A2;A6;A2;A6;A2;A5;Y;Y;Y;Y;;;Y;;Y;;Y;Y;Y;Y;;Y;Y;;Y;Y;;Y;;Y;;Y;Y;;Y;;Y;Y;;;;Y;;Y;;;Y;;Y;;Y;;;;Y;Y;7;7;6;5;6;8;5;6;4;8;7;7;6;8;A2;A7;A5;A7;A3;A6;A1;A4;A5;A7;A1;A1;A6;A3;A6;A7;A1;A7;A7;A7;A6;A4;A7;A1;A7;A1;A7;A5;A5;A1;A6;A7;A7;A1;A7;…	83;18	38;134	04;473	78;497	51;137	13;204	02;142	15;110	82
41;14/04/2022 14:48;8;fr;14/04/2022 14:27;14/04/2022 14:48;88.120.54.131;;LV042;A6;A6;A1;A4;A2;A3;A2;A1;A7;A7;A1;A7;A1;A7;A1;A7;A1;A1;A7;A1;A7;A7;A1;A7;A1;A7;A1;A7;A1;A7;A1;A1;A7;A7;A1;A1;A7;Y;Y;;Y;;;;Y;;Y;Y;Y;Y;;;Y;;;Y;Y;Y;Y;;;;Y;;;Y;;Y;Y;;;;;Y;Y;;Y;Y;;;Y;;;Y;Y;Y;;7;9;10;3;7;7;6;5;8;8;7;3;7;3;A1;A7;A5;A7;A5;A5;A1;A1;A7;A7;A1;A1;A7;A1;A7;A7;A4;A4;A1;A7;A7;A7;A6;A7;A7;A1;A5;A1;A1;A7;A7;A4;A7;A2;A7…	49;16	55;108	2;316	44;185	31;211	73;199	26;114	02;139	98
42;14/04/2022 15:22;8;fr;14/04/2022 14:27;14/04/2022 15:22;91.165.78.154;;R047;A1;A4;A1;A4;A1;A1;A1;A5;A2;A5;A3;A5;A3;A5;A4;A6;A2;A5;A3;A4;A6;A6;A4;A6;A4;A4;A6;A4;A2;A5;A6;A4;A6;A3;A4;A3;A6;Y;Y;;;;;Y;Y;Y;;Y;Y;Y;;;Y;Y;;Y;;Y;Y;;Y;;Y;Y;;Y;;Y;;Y;;;;Y;Y;;;;;Y;;Y;Y;Y;Y;Y;;4;5;3;6;4;3;3;7;4;4;5;6;4;6;A4;A6;A5;A7;A7;A5;A1;A1;A6;A6;A5;A1;A7;A1;A7;A7;A4;A4;A3;A6;A4;A1;A4;A1;A4;A1;A1;A4;A1;A1;A1;A1;A7;A1;A1…	73;20	3;54	04;309	35;360	53;201	32;291	83;159	36;88
43;14/04/2022 15:07;8;fr;14/04/2022 14:27;14/04/2022 15:07;91.169.55.194;https://sondage.inserm.fr/index.php/982459/lang-fr;LV041;A6;A4;A1;A4;A2;A2;A2;A3;A1;A6;A1;A6;A1;A5;A4;A5;A1;A5;A4;A1;A7;A2;A1;A6;A3;A1;A6;A4;A1;A4;A6;A4;A4;A3;A6;A1;A7;Y;Y;;;;;;Y;Y;Y;Y;Y;Y;;;Y;Y;;Y;Y;;Y;;Y;Y;Y;Y;;Y;;Y;Y;Y;Y;Y;;;Y;;Y;;;Y;;Y;Y;Y;Y;Y;;4;3;1;4;3;3;2;4;3;3;4;6;4;6;A7;A5;A5;A7;A1;A4;A1;A6;A1;A4;A1;A1;A4;A2;A7;A6;A…	76;14	62;256	31;623	76;654	48;186	58;324	53;223	54;124	94
44;14/04/2022 15:46;8;fr;14/04/2022 14:27;14/04/2022 15:46;90.91.69.140;;LV050;A6;A6;A2;A4;A3;A4;A3;A4;A3;A5;A6;A6;A2;A4;A6;A4;A2;A4;A5;A4;A6;A2;A4;A4;A5;A5;A4;A5;A2;A5;A4;A5;A4;A2;A4;A2;A5;Y;;;;Y;;Y;Y;Y;;Y;Y;Y;Y;;;Y;;Y;Y;Y;;;Y;;Y;Y;Y;Y;;Y;Y;Y;;Y;Y;Y;;Y;Y;Y;Y;Y;Y;;Y;Y;Y;Y;Y;3;3;4;3;4;6;4;4;6;6;5;5;4;4;A4;A7;A2;A7;A5;A2;A7;A1;A7;A7;A5;A1;A7;A2;A7;A7;A7;A3;A4;A7;A4;A4;A5;A4;A4;A1;A6;A4;A4;A1;A4;A6;…	21;24	55;485	12;1534	29;741	86;339	92;963	44;391	32;264	71
45;14/04/2022 15:02;8;fr;14/04/2022 14:27;14/04/2022 15:02;90.91.255.223;;R053;A1;A6;A2;A3;A2;A3;A3;A1;A6;A6;A2;A3;A1;A5;A3;A2;A1;A3;A3;A2;A7;A4;A1;A7;A2;A4;A1;A7;A1;A4;A7;A1;A5;A3;A1;A1;A4;Y;;Y;;;;Y;Y;Y;;Y;Y;Y;;;;Y;;Y;Y;Y;Y;;Y;;Y;Y;;Y;;Y;Y;;;;;;Y;;Y;;;Y;;Y;Y;Y;Y;Y;Y;7;7;6;7;5;3;6;6;7;8;6;4;7;2;A3;A4;A5;A7;A4;A5;A1;A1;A4;A5;A1;A1;A6;A1;A7;A7;A5;A1;A1;A7;A5;A1;A6;A1;A6;A6;A4;A5;A1;A1;A2;A1;A6;A7;A…	57;11	3;241	87;496	59;480	27;194	72;288	87;190	59;171	36
46;14/04/2022 15:19;8;fr;14/04/2022 14:28;14/04/2022 15:19;86.238.84.176;;V064;A2;A4;A2;A4;A3;A2;A3;A1;A3;A5;A1;A4;A1;A4;A2;A7;A1;A4;A3;A1;A5;A3;A1;A4;A3;A5;A1;A6;A1;A5;A5;A3;A5;A3;A2;A4;A5;Y;Y;;;;;;Y;Y;;Y;Y;Y;;;;;;Y;Y;Y;;;;;Y;Y;;Y;;Y;Y;;;;Y;;Y;;Y;Y;;Y;;Y;Y;Y;Y;Y;;3;2;3;7;8;4;2;2;3;1;1;7;1;8;A3;A6;A3;A7;A1;A7;A1;A1;A6;A4;A3;A1;A7;A1;A5;A6;A5;A3;A3;A5;A4;A2;A7;A1;A2;A1;A6;A2;A5;A1;A4;A7;A6;A1;A5;A…	83;12	75;521	99;561	82;888	85;395	91;364	37;230	87;89	27
47;14/04/2022 15:08;8;fr;14/04/2022 14:28;14/04/2022 15:08;81.220.139.176;;R043;A1;A6;A3;A4;A2;A3;A2;A6;A2;A4;A4;A2;A6;A7;A5;A7;A7;A6;A2;A5;A6;A7;A7;A7;A1;A6;A7;A6;A3;A3;A7;A7;A5;A3;A7;A1;A7;Y;;Y;Y;;;;Y;Y;Y;Y;Y;Y;;;Y;Y;;Y;Y;Y;Y;;;Y;Y;Y;Y;;;;Y;;;Y;Y;;Y;;Y;Y;;Y;;Y;Y;Y;;;Y;5;5;5;4;5;5;5;5;4;5;5;5;5;6;A4;A5;A5;A7;A7;A5;A4;A5;A7;A5;A2;A1;A7;A1;A7;A6;A6;A7;A3;A7;A4;A1;A7;A4;A4;A4;A4;A7;A7;A4;A7;A1;A7;A…	25;29	13;284	55;882	3;427	26;128	8;317	11;244	96;120	14
48;14/04/2022 15:04;8;fr;14/04/2022 14:29;14/04/2022 15:04;89.156.188.144;;V049;A2;A6;A3;A4;A3;A3;A3;A1;A2;A1;A6;A4;A6;A7;A5;A5;A3;A6;A4;A2;A6;A6;A1;A6;A7;A6;A6;A3;A4;A5;A7;A5;A7;A5;A6;A4;A6;;Y;;Y;;;Y;Y;;Y;Y;Y;;Y;Y;Y;Y;;Y;;Y;Y;;;Y;Y;Y;;Y;;Y;Y;Y;Y;Y;Y;;Y;;Y;Y;;Y;Y;;Y;Y;;Y;;2;4;5;4;2;7;5;5;7;6;8;8;8;7;A2;A6;A5;A7;A5;A6;A2;A1;A7;A5;A5;A1;A7;A1;A6;A7;A4;A7;A4;A7;A6;A4;A4;A6;A4;A1;A6;A2;A6;A5;A4;A2;A4…	54;20	89;177	81;573	91;695;164	66;235	69;166	42;74	16
50;14/04/2022 17:48;8;fr;14/04/2022 17:08;14/04/2022 17:48;88.166.189.100;;LV071;A6;A4;A2;A4;A2;A2;A3;A3;A4;A5;A5;A3;A6;A6;A6;A4;A5;A4;A5;A4;A4;A6;A4;A6;A5;A4;A6;A6;A4;A4;A6;A5;A6;A6;A5;A4;A4;Y;Y;;Y;;;;Y;Y;Y;;Y;Y;;Y;;Y;;Y;Y;;Y;;Y;;Y;Y;;Y;;Y;Y;;;;;;Y;;Y;Y;;Y;;;;Y;Y;Y;Y;5;4;4;6;5;4;4;6;5;4;4;4;5;4;A4;A4;A6;A6;A4;A3;A2;A2;A3;A5;A3;A2;A4;A1;A4;A5;A4;A6;A4;A7;A6;A1;A4;A2;A4;A1;A6;A4;A1;A1;A3;A3;A6;A3;…	81;17	04;235	09;683	5;674	19;205	03;266	43;199	47;113	06
51;14/04/2022 17:51;8;fr;14/04/2022 17:12;14/04/2022 17:51;92.184.116.12;https://sondage.inserm.fr/index.php/982459/lang-fr;R052;A1;A4;A4;A4;A2;A1;A2;A5;A3;A6;A2;A6;A1;A6;A5;A5;A2;A4;A5;A1;A5;A3;A2;A6;A3;A5;A5;A5;A1;A5;A6;A3;A5;A2;A5;A3;A5;Y;;Y;;;;;Y;Y;Y;Y;Y;Y;;;Y;Y;;Y;Y;;Y;;;;Y;Y;;;;Y;Y;;;;Y;;;;Y;Y;;Y;;Y;Y;;Y;;;5;5;5;6;5;5;4;6;4;6;5;7;4;7;A3;A6;A7;A7;A5;A7;A1;A1;A2;A6;A3;A1;A7;A1;A6;A7;A4;A5;A4;…	35;16	4;293	28;606	14;373	38;186;358	91;272	54;233	7
52;14/04/2022 18:05;8;fr;14/04/2022 17:12;14/04/2022 18:05;91.160.146.140;;R065;A1;A4;A6;A4;A1;A1;A1;A6;A1;A5;A2;A7;A1;A6;A7;A6;A1;A7;A4;A4;A7;A7;A1;A6;A1;A1;A6;A2;A1;A6;A7;A5;A6;A4;A5;A1;A7;;Y;;;;;Y;;Y;Y;Y;Y;Y;;;Y;;;Y;Y;Y;Y;;;;Y;Y;;Y;Y;Y;Y;;;;;;Y;;Y;;;Y;;Y;;Y;Y;Y;;4;5;4;6;4;5;3;4;4;4;4;4;3;4;A4;A6;A7;A7;A5;A4;A1;A1;A1;A2;A3;A1;A7;A1;A6;A6;A1;A5;A1;A7;A5;A1;A4;A1;A3;A1;A6;A4;A5;A1;A4;A2;A5;A1;A1;…	8;16	66;413	77;839	99;659	07;343	12;516	03;274	42;99	74
53;20/04/2022 15:31;8;fr;20/04/2022 15:00;20/04/2022 15:31;176.185.203.89;;AP076;A5;A6;A1;A4;A2;A3;A2;A3;A5;A6;A1;A4;A2;A5;A6;A5;A5;A3;A7;A1;A7;A3;A1;A7;A7;A1;A6;A7;A1;A4;A7;A1;A7;A5;A4;A2;A5;Y;Y;;;;;Y;Y;Y;Y;Y;Y;Y;;;;Y;;Y;Y;Y;Y;;Y;;Y;Y;Y;Y;;Y;Y;;;;;;Y;Y;Y;Y;;Y;;Y;Y;Y;Y;Y;;6;4;7;5;3;6;4;7;6;6;8;3;6;4;A3;A7;A5;A7;A4;A5;A1;A2;A2;A6;A3;A1;A7;A2;A6;A7;A3;A3;A1;A6;A5;A4;A4;A1;A2;A4;A5;A1;A6;A5;A5;A7;A7…	37;26	26;438	99;337	27;512	47;125	59;182	16;129	97;76	66
54;21/04/2022 14:48;8;fr;21/04/2022 14:25;21/04/2022 14:48;91.161.227.89;;V048;A2;A4;A1;A4;A2;A3;A3;A1;A5;A3;A1;A5;A1;A5;A2;A5;A1;A3;A3;A1;A5;A5;A1;A5;A3;A4;A3;A5;A1;A3;A5;A1;A5;A1;A5;A1;A5;Y;Y;;;;;Y;;Y;Y;Y;Y;Y;;;Y;Y;;Y;Y;;;;Y;;;Y;Y;Y;;Y;Y;Y;Y;Y;;;;;Y;;;Y;;Y;;Y;Y;Y;;6;4;1;8;0;1;0;0;2;3;2;2;0;0;A2;A4;A7;A5;A3;A6;A1;A2;A2;A5;A1;A1;A5;A1;A5;A6;A2;A4;A1;A7;A7;A7;A4;A7;A6;A7;A5;A1;A4;A7;A7;A2;A5;A7;A7…	61;7	89;107	09;346	26;308	4;166	94;230	59;134	49;95	95
55;21/04/2022 15:10;8;fr;21/04/2022 14:25;21/04/2022 15:10;90.127.233.116;;V046;A2;A4;A1;A4;A3;A3;A3;A4;A5;A1;A6;A7;A5;A7;A5;A6;A7;A4;A4;A6;A7;A1;A5;A1;A7;A6;A7;A5;A4;A4;A5;A7;A6;A6;A5;A5;A6;;Y;;;;;;Y;Y;;Y;Y;Y;;;Y;Y;;Y;Y;Y;;;;Y;Y;Y;;Y;Y;Y;Y;Y;Y;Y;Y;Y;Y;;Y;Y;;Y;Y;Y;Y;Y;;Y;;2;6;6;0;10;9;10;0;10;10;10;0;10;0;A6;A7;A5;A7;A7;A6;A6;A7;A6;A7;A6;A1;A7;A1;A5;A7;A7;A7;A1;A5;A4;A7;A7;A6;A2;A1;A2;A7;A1;A1;A4…	7;30	71;330	5;810	68;563	68;249	83;294	53;251	39;174	38
56;21/04/2022 15:02;8;fr;21/04/2022 14:25;21/04/2022 15:02;80.214.127.160;;V063;A2;A4;A4;A4;A2;A2;A2;A1;A5;A6;A1;A7;A1;A2;A5;A3;A3;A4;A6;A1;A7;A5;A3;A6;A1;A4;A7;A7;A1;A3;A7;A1;A1;A6;A5;A1;A7;;Y;Y;;;;Y;Y;Y;;Y;Y;Y;;;;Y;;Y;Y;Y;Y;;;;Y;Y;;;;Y;Y;;;Y;Y;Y;Y;;Y;Y;;Y;;Y;Y;Y;;Y;;3;1;6;8;3;8;3;10;4;10;0;10;0;10;A1;A7;A5;A7;A3;A3;A1;A2;A7;A7;A1;A1;A7;A1;A7;A7;A1;A7;A1;A7;A4;A4;A4;A7;A4;A4;A7;A4;A7;A4;A4;A4;A7…	21;22	71;216	77;791	52;391;212	41;337	11;143	3;115	39
57;21/04/2022 15:02;8;fr;21/04/2022 14:25;21/04/2022 15:02;88.160.54.88;;V061;A2;A4;A2;A4;A2;A2;A2;A2;A5;A6;A1;A5;A3;A6;A4;A6;A1;A6;A4;A1;A7;A6;A1;A5;A7;A3;A6;A7;A1;A4;A7;A2;A7;A2;A6;A7;A7;Y;Y;Y;;;;Y;Y;Y;Y;Y;Y;Y;;;Y;Y;;Y;Y;;Y;;;Y;;Y;;Y;Y;Y;Y;Y;;Y;;Y;Y;;Y;Y;;Y;;Y;Y;Y;Y;Y;Y;5;5;7;3;6;4;3;6;6;6;5;6;3;7;A1;A7;A5;A7;A4;A7;A1;A1;A3;A7;A1;A1;A7;A1;A5;A7;A6;A4;A5;A5;A7;A5;A4;A5;A4;A6;A5;A3;A1;A6;A4;A6;A6…	81;7	84;257	37;607	28;434	34;176	13;376	78;264	08;139	99
58;21/04/2022 15:10;8;fr;21/04/2022 14:25;21/04/2022 15:10;81.220.236.254;;V056;A2;A4;A2;A3;A2;A1;A2;A2;A6;A7;A1;A6;A1;A6;A4;A5;A1;A4;A5;A1;A6;A2;A2;A6;A4;A1;A4;A7;A1;A4;A5;A1;A4;A1;A6;A1;A7;Y;Y;Y;;;;;Y;Y;;Y;Y;Y;;;;Y;;Y;Y;;Y;;;Y;Y;Y;Y;Y;;Y;Y;;;;;;Y;;Y;Y;;Y;;Y;Y;;Y;Y;;3;4;6;1;4;7;3;1;6;6;6;2;2;1;A6;A6;A4;A7;A2;A6;A7;A1;A2;A6;A1;A1;A6;A1;A6;A6;A1;A3;A2;A6;A7;A7;A6;A5;A5;A2;A5;A4;A2;A1;A4;A3;A6;A2;A…	73;14	89;470	13;625	83;765	4;227	75;295	58;191	3;133	85
59;21/04/2022 15:04;8;fr;21/04/2022 14:25;21/04/2022 15:04;88.165.199.46;;AP068;A5;A4;A1;A4;A3;A4;A2;A5;A6;A5;A3;A6;A2;A5;A6;A6;A4;A5;A5;A1;A6;A6;A2;A5;A2;A4;A7;A4;A1;A5;A6;A5;A4;A5;A4;A1;A6;Y;Y;;;;;;Y;Y;Y;Y;Y;Y;;;Y;;;Y;Y;Y;Y;;;Y;Y;Y;;Y;Y;Y;Y;Y;;Y;Y;;;Y;Y;Y;;Y;Y;Y;Y;Y;Y;Y;;5;6;6;3;6;7;5;5;6;7;6;5;5;5;A6;A5;A6;A7;A4;A6;A1;A6;A1;A5;A3;A1;A7;A1;A6;A6;A3;A6;A1;A6;A4;A5;A5;A3;A2;A1;A5;A6;A2;A2;A4;A4;A…	06;27	19;180	73;590	71;519	62;245	72;353	05;262	1;167	94
60;21/04/2022 14:55;8;fr;21/04/2022 14:25;21/04/2022 14:55;92.163.30.12;;LV074;A6;A4;A2;A4;A3;A2;A2;A1;A3;A5;A1;A5;A1;A2;A6;A4;A1;A3;A3;A1;A7;A4;A1;A6;A1;A4;A4;A5;A1;A6;A4;A2;A6;A1;A5;A1;A7;Y;Y;Y;;;;Y;Y;Y;;Y;Y;Y;;;Y;Y;;Y;Y;;Y;;Y;Y;Y;Y;;Y;;Y;Y;;;Y;;Y;Y;;Y;Y;;Y;;Y;Y;;Y;Y;;4;4;0;8;4;0;0;10;2;2;1;10;1;9;A1;A7;A5;A7;A4;A6;A1;A1;A4;A5;A3;A1;A7;A1;A7;A7;A5;A4;A1;A7;A6;A7;A5;A6;A4;A1;A5;A5;A4;A2;A1;A2;A7…	77;11	1;199	26;446	88;370	25;182	13;247	49;159	28;213	38
61;21/04/2022 15:09;8;fr;21/04/2022 14:25;21/04/2022 15:09;92.151.94.83;;V060;A2;A6;A1;A5;A3;A2;A3;A1;A6;A5;A1;A7;A1;A7;A1;A5;A1;A1;A3;A1;A7;A4;A1;A7;A2;A1;A5;A2;A1;A5;A5;A2;A7;A1;A5;A1;A5;;Y;;;Y;;Y;Y;Y;Y;Y;Y;Y;;;Y;;;Y;Y;Y;Y;;Y;Y;Y;Y;;Y;Y;Y;Y;Y;Y;Y;;Y;Y;;Y;Y;;Y;Y;Y;Y;Y;Y;Y;;6;6;6;7;6;6;5;5;5;6;6;7;5;5;A1;A7;A6;A7;A5;A7;A1;A1;A7;A6;A1;A1;A7;A1;A7;A7;A6;A1;A1;A7;A7;A6;A7;A3;A4;A2;A6;A7;A7;A2;A4;A4;…	93;15	59;369	36;675	64;687	85;191	35;299	99;262	3;158	85
62;21/04/2022 15:27;8;fr;21/04/2022 14:25;21/04/2022 15:27;88.137.215.170;;AP067;A5;A4;A1;A4;A2;A2;A3;A2;A3;A4;A1;A6;A3;A5;A3;A6;A2;A6;A2;A1;A6;A2;A1;A1;A7;A1;A5;A6;A1;A6;A6;A3;A5;A4;A3;A3;A6;;Y;;;;;Y;Y;Y;;Y;Y;Y;;;Y;Y;;Y;Y;Y;Y;;;;;Y;Y;Y;;Y;Y;;;;;;Y;;Y;Y;;Y;;Y;Y;Y;Y;Y;;7;6;6;6;8;6;6;6;6;5;3;7;3;7;A2;A6;A5;A7;A3;A2;A1;A1;A4;A4;A2;A1;A6;A1;A7;A7;A1;A5;A1;A6;A5;A1;A7;A1;A2;A1;A7;A6;A1;A1;A1;A2;A7;A2;…	57;38	49;679	78;1012	24;630	52;494	75;476	81;292	66;113	32
63;21/04/2022 15:38;8;fr;21/04/2022 14:25;21/04/2022 15:38;78.197.110.199;;V058;A2;A4;A1;A3;A2;A1;A2;A1;A4;A5;A1;A5;A2;A4;A5;A5;A2;A5;A4;A1;A6;A6;A1;A7;A1;A2;A4;A5;A1;A4;A6;A1;A5;A3;A5;A1;A7;Y;Y;;;;;;Y;Y;;Y;Y;;;;Y;;;;Y;;Y;;;;;Y;;Y;;Y;Y;;;;;;;;Y;;;Y;;;;Y;;Y;;6;4;4;1;4;3;4;3;4;6;3;2;4;4;A2;A7;A2;A7;A3;A6;A1;A1;A4;A5;A2;A1;A7;A1;A5;A6;A3;A6;A3;A6;A6;A3;A7;A3;A3;A2;A7;A2;A4;A2;A5;A2;A7;A3;A6;A2;A5;A2…	18;11	85;576	04;1108	72;125	69;345	04;234	56;686	43;201	85
64;21/04/2022 15:15;8;fr;21/04/2022 14:25;21/04/2022 15:15;88.127.235.180;;V055;A2;A4;A2;A4;A2;A2;A2;A4;A1;A3;A4;A7;A1;A5;A4;A4;A2;A1;A5;A3;A6;A6;A1;A6;A4;A4;A6;A2;A2;A1;A7;A5;A4;A4;A3;A1;A5;Y;Y;;;;;Y;Y;;;Y;Y;Y;;;;Y;;Y;Y;;Y;;Y;;Y;Y;;Y;Y;Y;Y;Y;;;;Y;Y;;Y;;;Y;Y;Y;Y;Y;;Y;;4;4;2;1;5;6;5;5;7;6;6;4;5;4;A1;A6;A4;A6;A4;A5;A1;A1;A5;A6;A1;A1;A6;A1;A4;A6;A5;A3;A2;A5;A2;A3;A4;A2;A1;A1;A6;A4;A1;A1;A2;A1;A6;A1;…	85;17	65;406	58;725	47;701	48;277	99;383	05;272	36;160	27
65;21/04/2022 15:18;8;fr;21/04/2022 14:26;21/04/2022 15:18;91.165.208.87;;V054;A2;A4;A1;A4;A2;A1;A1;A2;A5;A5;A2;A4;A1;A5;A4;A4;A5;A3;A4;A2;A6;A5;A1;A4;A4;A3;A6;A5;A2;A4;A4;A3;A5;A5;A5;A3;A5;Y;Y;Y;;;;;Y;Y;Y;Y;Y;Y;;;;Y;;Y;Y;;Y;Y;Y;Y;Y;Y;;Y;;Y;Y;Y;Y;Y;Y;;Y;;;;;Y;Y;Y;Y;Y;Y;Y;;7;6;6;6;7;8;7;5;6;7;7;5;7;6;A1;A7;A4;A6;A5;A4;A2;A2;A4;A5;A2;A1;A6;A1;A6;A6;A3;A4;A3;A6;A7;A3;A4;A5;A7;A4;A4;A3;A3;A6;A6;A6;A6…	86;39	29;466	68;862	26;643	58;411	66;238	88;248	15;242	36
66;05/05/2022 16:53;8;fr;05/05/2022 16:17;05/05/2022 16:53;90.127.188.131;;LV070;A6;A4;A2;A4;A3;A2;A3;A3;A6;A6;A2;A5;A2;A6;A5;A6;A2;A6;A5;A2;A6;A5;A2;A6;A4;A5;A5;A6;A1;A5;A6;A3;A4;A3;A5;A2;A6;Y;Y;;;;;;Y;Y;;Y;Y;Y;;;;Y;;Y;Y;;Y;;;Y;;Y;;Y;;Y;Y;;;;;;Y;;Y;Y;;Y;;Y;Y;;Y;Y;;5;5;5;6;5;4;3;7;6;4;6;4;4;4;A2;A7;A5;A7;A4;A6;A1;A1;A6;A7;A2;A3;A6;A1;A7;A7;A5;A4;A1;A7;A7;A4;A5;A7;A7;A7;A4;A3;A4;A4;A4;A5;A7;A7;A7;…	72;15	63;235	22;630	36;511	25;195	2;298	73;167	09;116	24
67;05/05/2022 16:35;8;fr;05/05/2022 16:17;05/05/2022 16:35;81.65.94.194;;R072;A1;A5;A2;A4;A2;A2;A2;A3;A6;A6;A3;A6;A1;A4;A6;A6;A2;A1;A6;A1;A5;A5;A1;A3;A6;A4;A4;A5;A1;A4;A5;A3;A5;A4;A5;A4;A7;;Y;Y;Y;;;;;;Y;Y;Y;Y;;;Y;Y;;Y;Y;;Y;;;;Y;Y;;Y;;Y;Y;;;;Y;Y;Y;;Y;Y;;Y;;;;Y;;;;5;4;4;7;4;6;4;4;4;6;4;5;5;5;A7;A6;A5;A7;A4;A6;A1;A1;A5;A6;A2;A1;A6;A1;A7;A6;A4;A7;A2;A5;A7;A7;A5;A5;A7;A7;A4;A1;A1;A5;A7;A4;A7;A4;A4;A5;…	34;106	43;273	58;308	72;113	06;157	89;94	28;51	7
68;12/05/2022 13:42;8;fr;12/05/2022 13:21;12/05/2022 13:42;90.127.206.38;;V051;A2;A4;A1;A5;A2;A2;A2;A4;A3;A6;A2;A5;A3;A5;A7;A2;A3;A7;A5;A1;A6;A5;A2;A5;A7;A2;A7;A6;A1;A4;A7;A5;A7;A3;A6;A1;A7;Y;;;Y;;;Y;Y;;Y;Y;Y;Y;;;Y;Y;;Y;Y;Y;Y;;Y;Y;Y;Y;Y;Y;;Y;Y;Y;;Y;;Y;Y;;Y;;;Y;;Y;Y;Y;Y;Y;;6;6;6;7;4;5;4;5;7;7;7;6;5;8;A1;A7;A6;A7;A4;A6;A2;A1;A7;A6;A2;A1;A7;A4;A5;A6;A5;A5;A1;A6;A7;A6;A3;A6;A7;A5;A6;A3;A4;A7;A6;A7;A7…	58;16	23;135	44;360	24;259	75;126	03;197	15;122	72;65	02
69;17/05/2022 15:38;8;fr;17/05/2022 15:08;17/05/2022 15:38;92.184.105.181;;R078;A1;A4;A2;A4;A3;A3;A3;A2;A5;A6;A1;A5;A1;A6;A1;A7;A1;A4;A4;A1;A5;A6;A1;A7;A7;A5;A1;A6;A1;A6;A7;A4;A3;A4;A6;A3;A7;;;Y;;;;;Y;Y;;Y;Y;Y;Y;;Y;;;Y;Y;Y;Y;;;;Y;Y;;Y;;Y;Y;Y;Y;Y;;;Y;;Y;;;Y;;;Y;Y;Y;Y;;7;6;6;3;6;6;6;3;6;6;6;2;3;3;A2;A4;A2;A7;A1;A1;A1;A2;A1;A5;A2;A1;A7;A1;A6;A7;A1;A6;A1;A6;A4;A4;A7;A4;A3;A1;A3;A2;A1;A1;A4;A1;A6;A1;A…	6;21	17;214	27;503	87;485	83;141	28;219	31;142	33;79	54
70;19/05/2022 16:50;8;fr;19/05/2022 16:24;19/05/2022 16:50;90.91.197.41;;G077;A4;A5;A2;A5;A3;A3;A3;A1;A6;A7;A2;A2;A1;A6;A4;A7;A1;A2;A5;A6;A7;A5;A1;A7;A1;A3;A4;A6;A1;A4;A5;A3;A4;A1;A6;A1;A6;Y;Y;;;;;;Y;;Y;Y;Y;Y;;;Y;Y;;Y;Y;;;;;Y;Y;Y;;Y;;;Y;;Y;Y;;;Y;;Y;Y;;;Y;;Y;;Y;;Y;6;7;6;8;7;9;7;7;5;8;8;1;7;7;A3;A7;A5;A7;A2;A6;A5;A1;A5;A5;A4;A2;A7;A2;A7;A7;A5;A6;A3;A7;A7;A5;A4;A5;A6;A6;A4;A3;A1;A7;A6;A7;A5;A6;A6;A7…	17;20	61;196	27;377	48;338	08;135	16;261	48;168	75;90	34
[truncated: 43 more columns]
