# Supplementary material for: Effectiveness of a Web-Based Virtual Simulation to Train Nursing Students in Suicide Risk Assessment: Randomized Controlled Investigation
Source: JMIR Serious Games. 2025 Aug 1;13:e69347. doi: 10.2196/69347 (PMC12316442; doi:10.2196/69347)
Supplement: Multimedia Appendix 5 [file games-v13-e69347-s005.zip › shared data/data/Pretest/sociodemographic/formatted/results-survey623748_20220519.csv]

Response_ID	Date_submitted	Last_page	Start_language	Date_started	Date_last_action	IP_address	Quel_est_votre_code_de_participant_(ex:_V052)_-	Quel_est_votre_IFSI_-	Quel_est_votre_sexe_-	Quel_âge_avez-vous_-	Quelle_est_votre_langue_maternelle-	Quelle_est_votre_langue_maternelle-_[Other]	Quelle_est_votre_expérience_professionnelle_en_psychiatrie-	Quelle_est_votre_expérience_de_l'apprentissage_par_simulation_-	Quelle_est_votre_expérience_de_l'apprentissage_par_simulation_-_[Other]	Avez-vous_visionné_le_cours_prérequis_en_ligne_dédié_à_l'évaluation_des_idées_et_du_risque_suicidaire_-	Total_time
1	12/05/2021 16:10	1	fr	12/05/2021 16:09	12/05/2021 16:10	92.91.136.240	V007	A2	F	A8	-oth-	PORTUGAIS	A1	A2		Y	80,49
2	12/05/2021 16:10	1	fr	12/05/2021 16:09	12/05/2021 16:10	92.91.136.240	V019	A2	F	A9	A1		A2	A2		Y	75,59
3	12/05/2021 16:11	1	fr	12/05/2021 16:09	12/05/2021 16:11	92.91.136.240	V006	A2	F	A5	A1		A2	A2		Y	59,36
4	12/05/2021 16:11	1	fr	12/05/2021 16:09	12/05/2021 16:11	86.238.127.162	V012	A2	F	A6	A1		A1	A2		Y	90,47
5	12/05/2021 16:12	1	fr	12/05/2021 16:10	12/05/2021 16:12	217.128.179.206	V014	A1	F	A6	A1		A1	-oth-	simulation virtuelle + simulation haute-fidélité + simulation avec patient joué	Y	168,2
6	12/05/2021 16:13	1	fr	12/05/2021 16:10	12/05/2021 16:13	90.43.40.16	R003	A1	F	A18	-oth-	arabe	A3	A1		Y	199,24
7	12/05/2021 16:11	1	fr	12/05/2021 16:10	12/05/2021 16:11	176.128.239.6	G027	A4	F	A11	A1		A2	A2		Y	99,34
8	12/05/2021 16:11	1	fr	12/05/2021 16:10	12/05/2021 16:11	176.169.5.118	V008	A2	F	A10	A1		A1	A2		Y	74,91
9	12/05/2021 16:12	1	fr	12/05/2021 16:10	12/05/2021 16:12	90.91.49.130	LV033	A6	F	A14	A1		A2	A2		Y	121,82
10	12/05/2021 16:12	1	fr	12/05/2021 16:10	12/05/2021 16:12	89.159.27.199	LV036	A6	M	A12	A1		A3	A1		Y	80,78
13	12/05/2021 16:14	1	fr	12/05/2021 16:13	12/05/2021 16:14	78.123.100.209	R001	A1	F	A21	A1		A1	A3		Y	67,98
14	17/05/2021 08:55	1	fr	17/05/2021 08:54	17/05/2021 08:55	89.88.60.236	G039	A4	F	A30	-oth-	algérienne	A2	A1		Y	71,6
15	17/05/2021 08:55	1	fr	17/05/2021 08:54	17/05/2021 08:55	86.236.207.164	R002	A1	F	A37	A1		A1	A1		Y	61,7
16	19/05/2021 16:36	1	fr	19/05/2021 16:35	19/05/2021 16:36	91.163.91.198	G030	A4	F	A10	A1		A1	A1		Y	49,24
17	19/05/2021 16:39	1	fr	19/05/2021 16:37	19/05/2021 16:39	79.89.82.96	V017	A2	F	A5	A1		A1	A1		N	131,9
18	19/05/2021 16:39	1	fr	19/05/2021 16:37	19/05/2021 16:39	84.101.210.209	V018	A2	F	A8	A1		A1	A1		N	130,53
19	20/05/2021 14:16	1	fr	20/05/2021 14:14	20/05/2021 14:16	109.10.40.171	P024	A3	F	A7	A1		A2	A2		Y	92,38
20	20/05/2021 14:15	1	fr	20/05/2021 14:14	20/05/2021 14:15	87.231.189.35	V009	A2	M	A5	A1		A1	A2		Y	58,53
21	20/05/2021 14:16	1	fr	20/05/2021 14:15	20/05/2021 14:16	88.124.108.53	P020	A3	F	A6	A1		A1	A1		Y	61,47
22	20/05/2021 14:16	1	fr	20/05/2021 14:15	20/05/2021 14:16	81.67.19.177	AP040	A5	F	A8	A1		A1	A2		Y	62,86
23	20/05/2021 14:16	1	fr	20/05/2021 14:15	20/05/2021 14:16	86.242.90.223	V015	A2	F	A7	A1		A1	A1		Y	60,92
24	20/05/2021 14:17	1	fr	20/05/2021 14:15	20/05/2021 14:17	81.64.159.65	AP028	A5	F	A8	A1		A1	A1		Y	104,49
25	20/05/2021 14:17	1	fr	20/05/2021 14:15	20/05/2021 14:17	81.64.159.65	AP034	A5	F	A11	A1		A1	A1		Y	93,4
26	26/05/2021 10:03	1	fr	26/05/2021 10:02	26/05/2021 10:03	91.168.185.29	G029	A4	M	A18	A1		A2	A4		Y	88,24
27	26/05/2021 10:03	1	fr	26/05/2021 10:02	26/05/2021 10:03	82.121.251.213	V025	A2	F	A35	-oth-	Tagalog	A2	A1		N	72,77
28	26/05/2021 10:03	1	fr	26/05/2021 10:02	26/05/2021 10:03	91.160.134.184	P021	A3	F	A7	A1		A1	A4		Y	58,9
29	26/05/2021 15:11	1	fr	26/05/2021 15:11	26/05/2021 15:11	89.95.36.40	V010	A2	M	A10	A1		A1	A1		Y	40,56
30	26/05/2021 15:13	1	fr	26/05/2021 15:11	26/05/2021 15:13	89.84.113.42	V016	A2	F	A7	A1		A2	A1		Y	128,39
31	26/05/2021 15:18	1	fr	26/05/2021 15:14	26/05/2021 15:18	37.171.194.91	V004	A2	F	A5	A1		A1	A1		Y	221,21
32	27/05/2021 14:01	1	fr	27/05/2021 14:00	27/05/2021 14:01	93.4.27.196	G031	A4	F	A14	A1		A1	A1		N	59,07
33	27/05/2021 14:02	1	fr	27/05/2021 14:01	27/05/2021 14:02	37.164.157.153	V005	A2	F	A7	A1		A1	A1		Y	57,35
34	27/05/2021 14:02	1	fr	27/05/2021 14:01	27/05/2021 14:02	91.160.146.136	LV035	A6	F	A8	A1		A2	A2		Y	92,62
35	27/05/2021 14:02	1	fr	27/05/2021 14:01	27/05/2021 14:02	88.125.175.206	V013	A2	F	A5	A1		A1	A1		N	48,34
36	28/05/2021 10:05	1	fr	28/05/2021 10:04	28/05/2021 10:05	88.161.170.185	V011	A2	F	A6	A1		A1	A2		Y	49,35
37	28/05/2021 10:05	1	fr	28/05/2021 10:05	28/05/2021 10:05	89.88.61.113	P023	A3	F	A8	A1		A1	A1		Y	50,61
38	11/04/2022 09:03	1	fr	11/04/2022 09:02	11/04/2022 09:03	176.128.51.62	LV066	A6	F	A31	A1		A2	A1		Y	83,52
39	11/04/2022 15:05	1	fr	11/04/2022 15:04	11/04/2022 15:05	62.34.57.180	M073	A7	F	A13	A1		A2	A1		Y	41,3
40	11/04/2022 15:06	1	fr	11/04/2022 15:04	11/04/2022 15:06	212.195.66.25	V057	A2	M	A8	A1		A2	A2		Y	79,9
41	14/04/2022 14:05	1	fr	14/04/2022 14:04	14/04/2022 14:05	88.120.54.131	LV042	A6	F	A17	A1		A1	A3		Y	65,11
42	14/04/2022 14:05	1	fr	14/04/2022 14:04	14/04/2022 14:05	89.156.188.144	V049	A2	F	A6	A1		A1	A1		N	56,92
43	14/04/2022 14:05	1	fr	14/04/2022 14:04	14/04/2022 14:05	90.91.255.223	R053	A1	F	A24	A1		A2	A3		Y	69,81
44	14/04/2022 14:05	1	fr	14/04/2022 14:04	14/04/2022 14:05	93.3.26.165	V062	A2	F	A6	A1		A1	A2		Y	48,24
45	14/04/2022 14:06	1	fr	14/04/2022 14:04	14/04/2022 14:06	91.169.55.194	LV041	A6	F	A22	A1		A3	A1		Y	81,98
46	14/04/2022 14:06	1	fr	14/04/2022 14:04	14/04/2022 14:06	91.165.78.154	R047	A1	F	A21	A1		A1	A4		Y	110,8
47	14/04/2022 14:07	1	fr	14/04/2022 14:04	14/04/2022 14:07	90.91.69.140	LV050	A6	F	A35	A1		A1	A1		Y	175,47
48	14/04/2022 14:06	1	fr	14/04/2022 14:05	14/04/2022 14:06	86.238.84.176	V064	A2	F	A5	A1		A2	A1		Y	85,21
49	14/04/2022 14:06	1	fr	14/04/2022 14:05	14/04/2022 14:06	82.66.82.216	V044	A2	F	A8	A1		A1	A2		Y	68,04
50	14/04/2022 14:07	1	fr	14/04/2022 14:05	14/04/2022 14:07	81.220.139.176	R043	A1	F	A24	A1		A3	A1		Y	143,93
51	14/04/2022 16:47	1	fr	14/04/2022 16:46	14/04/2022 16:47	92.184.116.12	R052	A1	M	A7	A1		A2	A1		N	76,76
52	14/04/2022 16:47	1	fr	14/04/2022 16:46	14/04/2022 16:47	91.160.146.140	R065	A1	F	A39	A1		A1	A1		Y	54,03
53	14/04/2022 16:48	1	fr	14/04/2022 16:47	14/04/2022 16:48	88.166.189.100	LV071	A6	F	A7	A1		A1	A1		N	74,2
54	20/04/2022 14:44	1	fr	20/04/2022 14:43	20/04/2022 14:44	176.185.203.89	AP076	A5	F	A9	A1		A1	A2		Y	62,41
55	21/04/2022 14:06	1	fr	21/04/2022 14:05	21/04/2022 14:06	90.127.233.116	V049	A2	F	A31	-oth-	Arabe	A3	A1		Y	74,55
56	21/04/2022 14:08	1	fr	21/04/2022 14:05	21/04/2022 14:08	88.137.215.170	AP067	A5	F	A8	A1		A1	A1		Y	181,57
57	21/04/2022 14:06	1	fr	21/04/2022 14:05	21/04/2022 14:06	88.165.199.46	AP068	A5	F	A35	A1		A3	A1		Y	74,37
58	21/04/2022 14:06	1	fr	21/04/2022 14:05	21/04/2022 14:06	91.161.227.89	V048	A2	F	A10	A1		A1	A4		Y	53,88
59	21/04/2022 14:08	1	fr	21/04/2022 14:05	21/04/2022 14:08	78.197.110.199	V058	A2	F	A6	A1		A1	A1		Y	150,1
60	21/04/2022 14:06	1	fr	21/04/2022 14:05	21/04/2022 14:06	92.163.30.12	LV074	A6	F	A12	A1		A1	A1		Y	63,07
61	21/04/2022 14:06	1	fr	21/04/2022 14:05	21/04/2022 14:06	88.160.54.88	V061	A2	M	A6	A1		A1	A1		Y	71,69
62	21/04/2022 14:07	1	fr	21/04/2022 14:05	21/04/2022 14:07	92.151.94.83	V060	A2	F	A23	-oth-	Portugais	A1	A1		Y	84,47
63	21/04/2022 14:07	1	fr	21/04/2022 14:05	21/04/2022 14:07	81.220.236.254	V056	A2	F	A5	A1		A1	A3		Y	73,72
64	21/04/2022 14:08	1	fr	21/04/2022 14:06	21/04/2022 14:08	91.165.208.87	V054	A2	F	A6	A1		A1	A1		Y	123,69
65	21/04/2022 14:08	1	fr	21/04/2022 14:06	21/04/2022 14:08	88.127.235.180	V055	A2	M	A6	A1		A1	A1		Y	112,55
66	21/04/2022 14:08	1	fr	21/04/2022 14:07	21/04/2022 14:08	80.214.127.160	V063	A2	F	A9	A1		A1	A1		Y	104,16
67	05/05/2022 15:59	1	fr	05/05/2022 15:58	05/05/2022 15:59	81.65.94.194	R072	A1	F	A5	A1		A1	A3		Y	47,61
68	05/05/2022 15:59	1	fr	05/05/2022 15:58	05/05/2022 15:59	90.127.188.131	LV070	A6	F	A6	A1		A2	A3		Y	54,7
69	12/05/2022 13:01	1	fr	12/05/2022 13:00	12/05/2022 13:01	90.127.206.38	V051	A2	F	A5	A1		A1	A2		Y	49,16
70	17/05/2022 14:49	1	fr	17/05/2022 14:48	17/05/2022 14:49	92.184.105.181	R078	A1	F	A17	A1		A3	A3		Y	85,86
71	19/05/2022 16:06	1	fr	19/05/2022 16:06	19/05/2022 16:06	90.91.197.41	G077	A4	F	A7	A1		A2	A1		Y	38,07
