# Supplementary material for: Effectiveness of a Web-Based Virtual Simulation to Train Nursing Students in Suicide Risk Assessment: Randomized Controlled Investigation
Source: JMIR Serious Games. 2025 Aug 1;13:e69347. doi: 10.2196/69347 (PMC12316442; doi:10.2196/69347)
Supplement: Multimedia Appendix 5 [file games-v13-e69347-s005.zip › shared data/data/Pretest/sociodemographic/formatted/results-survey623748_20230109.csv]

Response_ID	Date_submitted	Last_page	Start_language	Date_started	Date_last_action	IP_address	Referrer_URL	Quel_est_votre_code_de_participant_(ex:_V052)_-	Quel_est_votre_IFSI_-	Quel_est_votre_sexe_-	Quel_âge_avez-vous_-	Quelle_est_votre_langue_maternelle-	Quelle_est_votre_langue_maternelle-_[Other]	Quelle_est_votre_expérience_professionnelle_en_psychiatrie-	Quelle_est_votre_expérience_de_l'apprentissage_par_simulation_-	Quelle_est_votre_expérience_de_l'apprentissage_par_simulation_-_[Other]	Avez-vous_visionné_le_cours_prérequis_en_ligne_dédié_à_l'évaluation_des_idées_et_du_risque_suicidaire_-	Total_time
1	2021-05-12 16:10:53	1	fr	2021-05-12 16:09:33	2021-05-12 16:10:53	92.91.136.240		V007	A2	F	A8	-oth-	PORTUGAIS	A1	A2		Y	80,49
2	2021-05-12 16:10:49	1	fr	2021-05-12 16:09:34	2021-05-12 16:10:49	92.91.136.240		V019	A2	F	A9	A1		A2	A2		Y	75,59
3	2021-05-12 16:11:47	1	fr	2021-05-12 16:09:34	2021-05-12 16:11:47	92.91.136.240		V006	A2	F	A5	A1		A2	A2		Y	59,36
4	2021-05-12 16:11:25	1	fr	2021-05-12 16:09:55	2021-05-12 16:11:25	86.238.127.162		V012	A2	F	A6	A1		A1	A2		Y	90,47
5	2021-05-12 16:12:49	1	fr	2021-05-12 16:10:00	2021-05-12 16:12:49	217.128.179.206		V014	A1	F	A6	A1		A1	-oth-	simulation virtuelle + simulation haute-fidélité + simulation avec patient joué	Y	168,2
6	2021-05-12 16:13:22	1	fr	2021-05-12 16:10:03	2021-05-12 16:13:22	90.43.40.16		R003	A1	F	A18	-oth-	arabe	A3	A1		Y	199,24
7	2021-05-12 16:11:50	1	fr	2021-05-12 16:10:11	2021-05-12 16:11:50	176.128.239.6	https://sondage.inserm.fr/index.php/623748/lang-fr	G027	A4	F	A11	A1		A2	A2		Y	99,34
8	2021-05-12 16:11:43	1	fr	2021-05-12 16:10:29	2021-05-12 16:11:43	176.169.5.118		V008	A2	F	A10	A1		A1	A2		Y	74,91
9	2021-05-12 16:12:45	1	fr	2021-05-12 16:10:44	2021-05-12 16:12:45	90.91.49.130		LV033	A6	F	A14	A1		A2	A2		Y	121,82
10	2021-05-12 16:12:18	1	fr	2021-05-12 16:10:58	2021-05-12 16:12:18	89.159.27.199		LV036	A6	M	A12	A1		A3	A1		Y	80,78
11			fr	2021-05-12 16:13:19	2021-05-12 16:13:19	217.128.179.206												0
12			fr	2021-05-12 16:13:46	2021-05-12 16:13:46	90.43.40.16												0
13	2021-05-12 16:14:56	1	fr	2021-05-12 16:13:49	2021-05-12 16:14:56	78.123.100.209		R001	A1	F	A21	A1		A1	A3		Y	67,98
14	2021-05-17 08:55:55	1	fr	2021-05-17 08:54:44	2021-05-17 08:55:55	89.88.60.236		G039	A4	F	A30	-oth-	algérienne	A2	A1		Y	71,6
15	2021-05-17 08:55:47	1	fr	2021-05-17 08:54:46	2021-05-17 08:55:47	86.236.207.164		R002	A1	F	A37	A1		A1	A1		Y	61,7
16	2021-05-19 16:36:32	1	fr	2021-05-19 16:35:43	2021-05-19 16:36:32	91.163.91.198		G030	A4	F	A10	A1		A1	A1		Y	49,24
17	2021-05-19 16:39:44	1	fr	2021-05-19 16:37:33	2021-05-19 16:39:44	79.89.82.96		V017	A2	F	A5	A1		A1	A1		N	131,9
18	2021-05-19 16:39:46	1	fr	2021-05-19 16:37:36	2021-05-19 16:39:46	84.101.210.209		V018	A2	F	A8	A1		A1	A1		N	130,53
19	2021-05-20 14:16:20	1	fr	2021-05-20 14:14:48	2021-05-20 14:16:20	109.10.40.171		P024	A3	F	A7	A1		A2	A2		Y	92,38
20	2021-05-20 14:15:54	1	fr	2021-05-20 14:14:56	2021-05-20 14:15:54	87.231.189.35		V009	A2	M	A5	A1		A1	A2		Y	58,53
21	2021-05-20 14:16:12	1	fr	2021-05-20 14:15:11	2021-05-20 14:16:12	88.124.108.53		P020	A3	F	A6	A1		A1	A1		Y	61,47
22	2021-05-20 14:16:24	1	fr	2021-05-20 14:15:22	2021-05-20 14:16:24	81.67.19.177		AP040	A5	F	A8	A1		A1	A2		Y	62,86
23	2021-05-20 14:16:27	1	fr	2021-05-20 14:15:27	2021-05-20 14:16:27	86.242.90.223		V015	A2	F	A7	A1		A1	A1		Y	60,92
24	2021-05-20 14:17:13	1	fr	2021-05-20 14:15:29	2021-05-20 14:17:13	81.64.159.65		AP028	A5	F	A8	A1		A1	A1		Y	104,49
25	2021-05-20 14:17:07	1	fr	2021-05-20 14:15:34	2021-05-20 14:17:07	81.64.159.65		AP034	A5	F	A11	A1		A1	A1		Y	93,4
26	2021-05-26 10:03:46	1	fr	2021-05-26 10:02:18	2021-05-26 10:03:46	91.168.185.29		G029	A4	M	A18	A1		A2	A4		Y	88,24
27	2021-05-26 10:03:41	1	fr	2021-05-26 10:02:29	2021-05-26 10:03:41	82.121.251.213		V025	A2	F	A35	-oth-	Tagalog	A2	A1		N	72,77
28	2021-05-26 10:03:40	1	fr	2021-05-26 10:02:42	2021-05-26 10:03:40	91.160.134.184		P021	A3	F	A7	A1		A1	A4		Y	58,9
29	2021-05-26 15:11:56	1	fr	2021-05-26 15:11:16	2021-05-26 15:11:56	89.95.36.40		V010	A2	M	A10	A1		A1	A1		Y	40,56
30	2021-05-26 15:13:49	1	fr	2021-05-26 15:11:41	2021-05-26 15:13:49	89.84.113.42		V016	A2	F	A7	A1		A2	A1		Y	128,39
31	2021-05-26 15:18:13	1	fr	2021-05-26 15:14:32	2021-05-26 15:18:13	37.171.194.91		V004	A2	F	A5	A1		A1	A1		Y	221,21
32	2021-05-27 14:01:55	1	fr	2021-05-27 14:00:56	2021-05-27 14:01:55	93.4.27.196		G031	A4	F	A14	A1		A1	A1		N	59,07
33	2021-05-27 14:02:00	1	fr	2021-05-27 14:01:03	2021-05-27 14:02:00	37.164.157.153		V005	A2	F	A7	A1		A1	A1		Y	57,35
34	2021-05-27 14:02:45	1	fr	2021-05-27 14:01:13	2021-05-27 14:02:45	91.160.146.136		LV035	A6	F	A8	A1		A2	A2		Y	92,62
35	2021-05-27 14:02:11	1	fr	2021-05-27 14:01:23	2021-05-27 14:02:11	88.125.175.206		V013	A2	F	A5	A1		A1	A1		N	48,34
36	2021-05-28 10:05:32	1	fr	2021-05-28 10:04:43	2021-05-28 10:05:32	88.161.170.185		V011	A2	F	A6	A1		A1	A2		Y	49,35
37	2021-05-28 10:05:55	1	fr	2021-05-28 10:05:04	2021-05-28 10:05:55	89.88.61.113		P023	A3	F	A8	A1		A1	A1		Y	50,61
38	2022-04-11 09:03:32	1	fr	2022-04-11 09:02:09	2022-04-11 09:03:32	176.128.51.62		LV066	A6	F	A31	A1		A2	A1		Y	83,52
39	2022-04-11 15:05:07	1	fr	2022-04-11 15:04:26	2022-04-11 15:05:07	62.34.57.180		M073	A7	F	A13	A1		A2	A1		Y	41,3
40	2022-04-11 15:06:04	1	fr	2022-04-11 15:04:45	2022-04-11 15:06:04	212.195.66.25		V057	A2	M	A8	A1		A2	A2		Y	79,9
41	2022-04-14 14:05:42	1	fr	2022-04-14 14:04:37	2022-04-14 14:05:42	88.120.54.131		LV042	A6	F	A17	A1		A1	A3		Y	65,11
42	2022-04-14 14:05:34	1	fr	2022-04-14 14:04:38	2022-04-14 14:05:34	89.156.188.144		V049	A2	F	A6	A1		A1	A1		N	56,92
43	2022-04-14 14:05:47	1	fr	2022-04-14 14:04:38	2022-04-14 14:05:47	90.91.255.223		R053	A1	F	A24	A1		A2	A3		Y	69,81
44	2022-04-14 14:05:31	1	fr	2022-04-14 14:04:43	2022-04-14 14:05:31	93.3.26.165		V062	A2	F	A6	A1		A1	A2		Y	48,24
45	2022-04-14 14:06:10	1	fr	2022-04-14 14:04:49	2022-04-14 14:06:10	91.169.55.194	https://sondage.inserm.fr/index.php/623748/lang-fr	LV041	A6	F	A22	A1		A3	A1		Y	81,98
46	2022-04-14 14:06:45	1	fr	2022-04-14 14:04:55	2022-04-14 14:06:45	91.165.78.154		R047	A1	F	A21	A1		A1	A4		Y	110,8
47	2022-04-14 14:07:53	1	fr	2022-04-14 14:04:58	2022-04-14 14:07:53	90.91.69.140		LV050	A6	F	A35	A1		A1	A1		Y	175,47
48	2022-04-14 14:06:34	1	fr	2022-04-14 14:05:08	2022-04-14 14:06:34	86.238.84.176		V064	A2	F	A5	A1		A2	A1		Y	85,21
49	2022-04-14 14:06:31	1	fr	2022-04-14 14:05:23	2022-04-14 14:06:31	82.66.82.216		V044	A2	F	A8	A1		A1	A2		Y	68,04
50	2022-04-14 14:07:52	1	fr	2022-04-14 14:05:29	2022-04-14 14:07:52	81.220.139.176		R043	A1	F	A24	A1		A3	A1		Y	143,93
51	2022-04-14 16:47:44	1	fr	2022-04-14 16:46:28	2022-04-14 16:47:44	92.184.116.12	https://sondage.inserm.fr/index.php/623748/lang-fr	R052	A1	M	A7	A1		A2	A1		N	76,76
52	2022-04-14 16:47:38	1	fr	2022-04-14 16:46:43	2022-04-14 16:47:38	91.160.146.140		R065	A1	F	A39	A1		A1	A1		Y	54,03
53	2022-04-14 16:48:44	1	fr	2022-04-14 16:47:30	2022-04-14 16:48:44	88.166.189.100		LV071	A6	F	A7	A1		A1	A1		N	74,2
54	2022-04-20 14:44:32	1	fr	2022-04-20 14:43:30	2022-04-20 14:44:32	176.185.203.89		AP076	A5	F	A9	A1		A1	A2		Y	62,41
55	2022-04-21 14:06:30	1	fr	2022-04-21 14:05:15	2022-04-21 14:06:30	90.127.233.116		V046	A2	F	A31	-oth-	Arabe	A3	A1		Y	74,55
56	2022-04-21 14:08:21	1	fr	2022-04-21 14:05:20	2022-04-21 14:08:21	88.137.215.170		AP067	A5	F	A8	A1		A1	A1		Y	181,57
57	2022-04-21 14:06:36	1	fr	2022-04-21 14:05:22	2022-04-21 14:06:36	88.165.199.46		AP068	A5	F	A35	A1		A3	A1		Y	74,37
58	2022-04-21 14:06:24	1	fr	2022-04-21 14:05:31	2022-04-21 14:06:24	91.161.227.89		V048	A2	F	A10	A1		A1	A4		Y	53,88
59	2022-04-21 14:08:03	1	fr	2022-04-21 14:05:33	2022-04-21 14:08:03	78.197.110.199		V058	A2	F	A6	A1		A1	A1		Y	150,1
60	2022-04-21 14:06:39	1	fr	2022-04-21 14:05:36	2022-04-21 14:06:39	92.163.30.12		LV074	A6	F	A12	A1		A1	A1		Y	63,07
61	2022-04-21 14:06:50	1	fr	2022-04-21 14:05:39	2022-04-21 14:06:50	88.160.54.88		V061	A2	M	A6	A1		A1	A1		Y	71,69
62	2022-04-21 14:07:06	1	fr	2022-04-21 14:05:41	2022-04-21 14:07:06	92.151.94.83		V060	A2	F	A23	-oth-	Portugais	A1	A1		Y	84,47
63	2022-04-21 14:07:09	1	fr	2022-04-21 14:05:56	2022-04-21 14:07:09	81.220.236.254		V056	A2	F	A5	A1		A1	A3		Y	73,72
64	2022-04-21 14:08:14	1	fr	2022-04-21 14:06:11	2022-04-21 14:08:14	91.165.208.87		V054	A2	F	A6	A1		A1	A1		Y	123,69
65	2022-04-21 14:08:06	1	fr	2022-04-21 14:06:14	2022-04-21 14:08:06	88.127.235.180		V055	A2	M	A6	A1		A1	A1		Y	112,55
66	2022-04-21 14:08:52	1	fr	2022-04-21 14:07:08	2022-04-21 14:08:52	80.214.127.160		V063	A2	F	A9	A1		A1	A1		Y	104,16
67	2022-05-05 15:59:12	1	fr	2022-05-05 15:58:25	2022-05-05 15:59:12	81.65.94.194		R072	A1	F	A5	A1		A1	A3		Y	47,61
68	2022-05-05 15:59:30	1	fr	2022-05-05 15:58:36	2022-05-05 15:59:30	90.127.188.131		LV070	A6	F	A6	A1		A2	A3		Y	54,7
69	2022-05-12 13:01:22	1	fr	2022-05-12 13:00:33	2022-05-12 13:01:22	90.127.206.38		V051	A2	F	A5	A1		A1	A2		Y	49,16
70	2022-05-17 14:49:39	1	fr	2022-05-17 14:48:14	2022-05-17 14:49:39	92.184.105.181		R078	A1	F	A17	A1		A3	A3		Y	85,86
71	2022-05-19 16:06:50	1	fr	2022-05-19 16:06:12	2022-05-19 16:06:50	90.91.197.41		G077	A4	F	A7	A1		A2	A1		Y	38,07
