# Supplementary material for: Effectiveness of a Web-Based Virtual Simulation to Train Nursing Students in Suicide Risk Assessment: Randomized Controlled Investigation
Source: JMIR Serious Games. 2025 Aug 1;13:e69347. doi: 10.2196/69347 (PMC12316442; doi:10.2196/69347)
Supplement: Multimedia Appendix 5 [file games-v13-e69347-s005.zip › shared data/data/Satisfaction/debriefing/formatted/results-survey895686_20220629.csv]

id	submitdate	lastpage	startlanguage	startdate	datestamp	ipaddr	refurl	a	b	a1[SQ001]	b1[SQ001]	b1[SQ002]	b1[SQ003]	b1[SQ004]	c1[SQ001]	d1[SQ001]	d1[SQ002]	d1[SQ003]	d1[SQ004]	d1[SQ005]	e1[SQ001]	f1[SQ001]	f1[SQ002]	f1[SQ003]	f1[SQ004]	g1[SQ001]	h1[SQ001]	h1[SQ002]	h1[SQ003]	h1[SQ004]	h1[SQ005]	i1[SQ001]	j1[SQ001]	j1[SQ002]	k1[SQ001]	l1[SQ001]	l1[SQ002]	l1[SQ003]	a2[SQ001]	b2[SQ001]	c2[SQ001]	d2[SQ001]	e2[SQ001]	f2[SQ001]	g2[SQ001]	h2[SQ001]	i2[SQ001]	j2[SQ001]	k2[SQ001]
1	04/06/2021 18:12	3	fr	04/06/2021 18:08	04/06/2021 18:12	88.125.175.206		V013	A2	A6	A7	A6	A7	A7	A7	A7	A7	A7	A7	A7	A7	A7	A7	A7	A7	A7	A6	A7	A7	A7	A7	A6	A7	A7	A7	A7	A7	A7	A4	A4	A2	A5	A3	A3	A3	A4	A3	A4	A3
2	04/06/2021 18:20	3	fr	04/06/2021 18:08	04/06/2021 18:20	82.121.251.213		V025	A2	A6	A6	A6	A6	A6	A6	A6	A6	A6	A6	A6	A6	A6	A6	A6	A6	A6	A6	A4	A6	A6	A6	A4	A6	A6	A6	A6	A6	A6	A4	A4	A1	A3	A4	A4	A4	A4	A3	A4	A3
3	04/06/2021 18:23	3	fr	04/06/2021 18:11	04/06/2021 18:23	217.128.179.206		V014	A2	A6	A6	A5	A7	A7	A7	A7	A6	A7	A7	A7	A6	A7	A7	A6	A6	A7	A6	A7	A7	A5	A6	A5	A7	A6	A4	A5	A6	A7	A3	A3	A4	A5	A4	A4	A4	A4	A3	A4	A3
4	04/06/2021 18:19	3	fr	04/06/2021 18:12	04/06/2021 18:19	81.64.159.65		AP028	A5	A6	A6	A6	A6	A7	A5	A5	A5	A7	A6	A7	A4	A5	A4	A7	A6	A5	A4	A5	A6	A4	A5	A5	A5	A5	A6	A6	A7	A5	A4	A4	A3	A5	A4	A4	A4	A4	A2	A4	A2
5	04/06/2021 18:15	3	fr	04/06/2021 18:12	04/06/2021 18:15	89.159.27.199		LV036	A6	A7	A7	A7	A7	A7	A7	A7	A6	A6	A6	A6	A7	A7	A7	A7	A7	A6	A6	A6	A6	A6	A6	A6	A6	A7	A7	A7	A7	A7	A4	A3	A3	A4	A3	A4	A4	A4	A3	A3	A3
6	05/06/2021 11:53	3	fr	05/06/2021 11:47	05/06/2021 11:53	86.242.90.223		V015	A2	A6	A7	A6	A6	A7	A7	A6	A7	A7	A7	A7	A7	A7	A7	A7	A7	A7	A6	A6	A7	A7	A7	A7	A7	A7	A7	A7	A7	A7	A4	A2	A3	A5	A4	A4	A4	A4	A4	A4	A3
7	07/06/2021 06:57	3	fr	07/06/2021 06:51	07/06/2021 06:57	92.184.116.188		V012	A2	A6	A7	A7	A7	A7	A6	A7	A7	A7	A7	A7	A7	A7	A7	A7	A7	A6	A7	A7	A7	A7	A7	A7	A7	A7	A7	A7	A7	A7	A4	A4	A4	A5	A4	A4	A4	A4	A3	A4	A3
8	16/06/2021 17:31	3	fr	16/06/2021 17:16	16/06/2021 17:31	89.88.60.236		G039	A4	A7	A7	A7	A7	A7	A7	A7	A6	A7	A7	A7	A7	A7	A7	A7	A7	A7	A7	A7	A7	A7	A7	A7	A7	A7	A7	A7	A7	A7	A4	A4	A3	A3	A3	A4	A3	A4	A4	A4	A3
9	16/06/2021 18:08	3	fr	16/06/2021 17:41	16/06/2021 18:08	80.214.67.44		V006	A2	A7	A6	A6	A7	A7	A7	A6	A5	A6	A7	A7	A6	A6	A7	A6	A6	A6	A5	A6	A7	A5	A6	A6	A6	A6	A6	A6	A6	A7	A3	A3	A3	A2	A3	A4	A3	A3	A3	A3	A3
11	16/06/2021 18:51	3	fr	16/06/2021 17:59	16/06/2021 18:51	176.169.5.118		V008	A2	A6	A4	A4	A5	A6	A6	A6	A6	A6	A5	A6	A5	A6	A6	A4	A6	A6	A5	A6	A6	A4	A6	A5	A5	A5	A5	A5	A5	A5	A3	A3	A3	A5	A3	A3	A3	A3	A3	A3	A3
12	17/06/2021 07:26	3	fr	17/06/2021 07:19	17/06/2021 07:26	77.204.146.214		V010	A2	A5	A6	A5	A7	A6	A6	A6	A5	A7	A7	A7	A5	A6	A7	A5	A7	A5	A5	A6	A5	A4	A6	A5	A5	A4	A5	A5	A5	A6	A3	A4	A3	A5	A3	A3	A2	A3	A3	A3	A3
13	17/06/2021 14:00	3	fr	17/06/2021 13:37	17/06/2021 14:00	87.231.189.35		V009	A2	A7	A7	A6	A7	A7	A7	A7	A7	A7	A7	A7	A7	A7	A7	A6	A6	A7	A6	A7	A7	A1	A7	A6	A7	A6	A6	A6	A7	A7	A4	A4	A2	A5	A3	A4	A4	A3	A3	A4	A3
14	17/06/2021 18:50	3	fr	17/06/2021 18:40	17/06/2021 18:50	79.89.82.96		V017	A2	A6	A6	A4	A7	A7	A7	A5	A6	A7	A6	A7	A6	A6	A6	A6	A6	A6	A5	A6	A6	A5	A5	A5	A6	A5	A4	A4	A6	A6	A4	A3	A3	A3	A3	A3	A3	A3	A3	A3	A3
15		2	fr	17/06/2021 20:56	17/06/2021 21:00	77.204.246.141		V018	A2	A7	A7	A7	A7	A7	A7	A7	A7	A7	A7	A7	A7	A7	A7	A7	A7	A7	A7	A7	A7	A6	A7	A7	A7	A7	A7	A7	A7	A7	A3	A3	A3	A5	A3	A3	A3	A4	A3	A4	A3
16	23/06/2021 18:08	3	fr	23/06/2021 18:01	23/06/2021 18:08	91.172.233.138		P021	A3	A6	A7	A7	A7	A7	A7	A7	A7	A7	A7	A7	A7	A7	A7	A7	A7	A7	A6	A7	A7	A7	A7	A6	A7	A7	A6	A6	A7	A7	A4	A3	A1	A5	A3	A4	A3	A3	A4	A4	A3
17	23/06/2021 18:07	3	fr	23/06/2021 18:02	23/06/2021 18:07	89.88.61.113		P023	A3	A7	A7	A7	A7	A7	A7	A7	A7	A7	A7	A7	A7	A7	A7	A7	A7	A7	A7	A7	A7	A7	A7	A7	A7	A7	A7	A7	A7	A7	A4	A3	A3	A3	A4	A4	A4	A4	A3	A4	A3
18	31/05/2022 17:41	3	fr	31/05/2022 17:30	31/05/2022 17:41	88.120.54.131		LV042	A6	A6	A7	A7	A7	A7	A7	A6	A6	A7	A7	A7	A7	A7	A7	A5	A7	A7	A7	A7	A7	A7	A7	A7	A7	A7	A7	A7	A7	A7	A3	A4	A2	A5	A3	A3	A4	A3	A3	A4	A2
19	31/05/2022 17:36	3	fr	31/05/2022 17:30	31/05/2022 17:36	90.91.57.226		V051	A2	A6	A7	A7	A7	A7	A7	A6	A6	A7	A7	A7	A6	A6	A7	A6	A5	A6	A4	A7	A6	A4	A7	A4	A4	A5	A4	A4	A5	A7	A3	A3	A3	A5	A3	A3	A3	A3	A3	A3	A3
20	31/05/2022 17:36	3	fr	31/05/2022 17:30	31/05/2022 17:36	91.165.78.154		R047	A1	A7	A7	A7	A7	A7	A7	A7	A6	A7	A7	A6	A7	A7	A6	A7	A7	A7	A7	A7	A7	A6	A7	A7	A7	A7	A7	A7	A7	A7	A4	A3	A3	A5	A4	A4	A4	A4	A3	A4	A3
21	31/05/2022 17:37	3	fr	31/05/2022 17:30	31/05/2022 17:37	78.197.110.199		V058	A2	A7	A7	A6	A7	A7	A7	A7	A6	A7	A7	A7	A7	A7	A7	A7	A7	A7	A7	A7	A7	A6	A7	A6	A7	A7	A7	A7	A7	A7	A4	A4	A4	A5	A4	A4	A4	A4	A4	A4	A3
22	31/05/2022 17:47	3	fr	31/05/2022 17:31	31/05/2022 17:47	88.160.54.88		V061	A2	A7	A7	A5	A7	A7	A7	A7	A6	A7	A7	A7	A6	A6	A7	A6	A7	A6	A6	A6	A7	A5	A7	A6	A6	A6	A5	A5	A7	A7	A3	A3	A3	A5	A3	A3	A2	A3	A3	A4	A2
24	01/06/2022 14:37	3	fr	01/06/2022 14:32	01/06/2022 14:37	212.195.66.25		V057	A2	A6	A7	A6	A7	A7	A7	A6	A7	A7	A7	A7	A7	A7	A7	A7	A7	A7	A7	A6	A6	A4	A7	A7	A7	A7	A7	A7	A7	A7	A4	A3	A3	A3	A3	A4	A4	A3	A3	A4	A3
25	01/06/2022 14:36	3	fr	01/06/2022 14:32	01/06/2022 14:36	90.26.84.71		R078	A1	A7	A7	A7	A7	A7	A7	A7	A7	A7	A7	A7	A7	A7	A7	A7	A7	A7	A7	A7	A7	A7	A7	A7	A7	A7	A7	A7	A7	A7	A4	A4	A3	A4	A3	A4	A4	A4	A4	A4	A3
26	01/06/2022 14:40	3	fr	01/06/2022 14:33	01/06/2022 14:40	176.128.51.62		LV066	A6	A7	A7	A7	A6	A7	A7	A6	A6	A7	A7	A7	A7	A7	A7	A7	A6	A7	A6	A7	A7	A7	A6	A5	A5	A7	A7	A6	A6	A7	A4	A4	A3	A5	A3	A4	A3	A4	A3	A4	A3
27	16/06/2022 16:56	3	fr	16/06/2022 16:53	16/06/2022 16:56	80.214.26.114		V063	A2	A7	A7	A7	A7	A7	A7	A7	A7	A7	A7	A7	A7	A7	A7	A7	A7	A7	A7	A7	A7	A7	A7	A7	A7	A7	A7	A7	A7	A7	A4	A2	A3	A5	A3	A3	A3	A3	A4	A4	A3
28	16/06/2022 16:58	3	fr	16/06/2022 16:53	16/06/2022 16:58	91.161.227.89		V048	A2	A7	A6	A6	A7	A6	A6	A7	A6	A7	A7	A7	A7	A7	A7	A7	A7	A7	A7	A7	A7	A6	A7	A6	A6	A6	A6	A7	A7	A7	A3	A4	A3	A4	A3	A4	A3	A3	A4	A4	A3
29	16/06/2022 16:56	3	fr	16/06/2022 16:54	16/06/2022 16:56	77.204.244.77		R043	A1	A7	A7	A7	A7	A7	A7	A7	A7	A7	A7	A7	A7	A7	A7	A7	A7	A7	A7	A7	A7	A7	A7	A7	A7	A7	A7	A7	A7	A7	A4	A1	A1	A4	A3	A4	A4	A3	A4	A4	A3
30	16/06/2022 17:02	3	fr	16/06/2022 16:54	16/06/2022 17:02	77.204.105.8		V055	A2	A6	A6	A5	A6	A6	A6	A6	A5	A7	A7	A7	A7	A7	A6	A6	A6	A7	A6	A6	A6	A4	A7	A7	A6	A7	A6	A6	A7	A6	A3	A3	A4	A5	A3	A3	A3	A1	A3	A4	A3
31	16/06/2022 18:56	3	fr	16/06/2022 18:49	16/06/2022 18:56	86.242.97.60	https://sondage.inserm.fr/index.php/895686/lang-fr	R053	A1	A6	A6	A4	A5	A6	A7	A6	A7	A7	A7	A7	A7	A7	A7	A6	A7	A6	A5	A7	A7	A4	A6	A7	A7	A7	A6	A7	A7	A6	A4	A3	A4	A3	A3	A4	A4	A4	A3	A4	A3
32	17/06/2022 08:43	3	fr	17/06/2022 08:23	17/06/2022 08:43	37.166.75.146		R065	A1	A7	A6	A5	A6	A6	A6	A6	A6	A6	A6	A6	A7	A7	A6	A6	A6	A6	A6	A6	A6	A2	A6	A5	A5	A5	A5	A4	A7	A7	A4	A3	A3	A3	A3	A4	A4	A4	A3	A4	A3
33	23/06/2022 12:28	3	fr	23/06/2022 12:23	23/06/2022 12:28	92.184.106.64	https://sondage.inserm.fr/index.php/895686/lang-fr	V060	A2	A7	A7	A7	A7	A7	A7	A7	A7	A7	A7	A7	A7	A7	A7	A7	A7	A7	A7	A7	A7	A7	A7	A7	A7	A7	A7	A7	A7	A7	A4	A4	A2	A5	A3	A4	A3	A4	A4	A4	A3
34	23/06/2022 16:17	3	fr	23/06/2022 16:09	23/06/2022 16:17	89.156.188.144		V049	A2	A7	A7	A7	A7	A7	A7	A7	A5	A7	A7	A7	A7	A7	A7	A7	A7	A7	A6	A7	A7	A4	A7	A7	A7	A7	A7	A4	A7	A7	A3	A2	A4	A5	A3	A3	A2	A3	A3	A4	A3
35	29/06/2022 14:14	3	fr	29/06/2022 13:59	29/06/2022 14:14	90.127.212.78		LV050	A6	A6	A6	A6	A6	A6	A6	A6	A6	A6	A6	A5	A6	A5	A6	A6	A6	A6	A6	A6	A6	A5	A6	A6	A6	A6	A6	A6	A6	A6	A4	A1	A3	A4	A3	A4	A4	A4	A4	A4	A3
36	29/06/2022 14:07	3	fr	29/06/2022 14:00	29/06/2022 14:07	90.127.187.235		LV070	A6	A6	A6	A6	A6	A7	A6	A6	A6	A7	A7	A7	A7	A7	A7	A6	A7	A7	A7	A7	A7	A5	A7	A6	A6	A7	A6	A6	A7	A7	A4	A4	A2	A3	A3	A3	A3	A3	A3	A4	A3
[truncated: 7 more columns]
