# Supplementary material for: Effectiveness of a Web-Based Virtual Simulation to Train Nursing Students in Suicide Risk Assessment: Randomized Controlled Investigation
Source: JMIR Serious Games. 2025 Aug 1;13:e69347. doi: 10.2196/69347 (PMC12316442; doi:10.2196/69347)
Supplement: Multimedia Appendix 5 [file games-v13-e69347-s005.zip › shared data/data/Satisfaction/SIVIPSY/formatted/results-survey652293_20220624.csv]

ID_de_la_répon.._	Date_de_soumiss.._	Dernière_page.._	Langue_de_dépa.._	Date_de_lanceme.._	Date_de_la_dern.._	Adresse_IP.._	URL_référente.._	Quel_est_votre_.._	Quel_est_votre_.._	Vous_venez_d'ut.._[SQ001]	Vous_venez_d'ut.._[SQ002]	Vous_venez_d'ut.._[SQ003]	Vous_venez_d'ut.._[SQ004]	Vous_venez_d'ut.._[SQ005]	Vous_venez_d'ut.._[SQ006]	Vous_venez_d'ut.._[SQ007]	Vous_venez_d'ut.._[SQ008]	Vous_venez_d'ut.._[SQ009]	Vous_venez_d'ut.._[SQ010]	Dans_l'ensemble.._	Commentaires_li.._	A_quel_point_é.._[SQ001]	Comment_le_mond.._[SQ001]	J’ai_eu_la_se.._[SQ001]	A_quel_point_vo.._[SQ001]	A_quel_point_le.._[SQ001]	Je_ne_me_suis_p.._[SQ001]	Je_n’étais_p.._[SQ001]	Dans_le_monde_g.._[SQ001]	D’une_certain.._[SQ001]	Je_me_suis_sent.._[SQ001]	Je_faisais_touj.._[SQ001]	Le_monde_virtue.._[SQ001]	J’avais_l’i.._[SQ001]	J’étais_comp.._[SQ001]	Lisez_chaque_é.._[SQ001]	Lisez_chaque_é.._[SQ002]	Lisez_chaque_é.._[SQ003]	Lisez_chaque_é.._[SQ004]	Lisez_chaque_é.._[SQ005]	Lisez_chaque_é.._[SQ006]	Lisez_chaque_é.._[SQ007]	Lisez_chaque_é.._[SQ008]	Quelle_note_(su.._	Les_expressions.._[SQ001]	Les_expressions.._[SQ001]	Les_expressions.._[SQ001]	Les_expressions.._[SQ001]	Commentaires_li.._
1	28/05/2021 09:57	4	fr	28/05/2021 09:50	28/05/2021 09:57	82.121.251.213		V025	A2	A5	A1	A5	A1	A5	A1	A5	A1	A5	A1	A7	j'ai pas eu les difficultés a utilisées , je suis trés satisfaite pour cette jeu	A7	A1	A7	A7	A1	A7	A1	A6	A7	A7	A6	A1	A1	A6	A4	A4	A4	A1	A4	A4	A4	A4	A10	A4	A4	A4	A3	je me suis senti vraiment d'etre dans la chambre
2	31/05/2021 16:54	4	fr	31/05/2021 16:48	31/05/2021 16:54	86.242.90.223		V015	A2	A5	A1	A4	A2	A4	A1	A5	A1	A5	A2	A6		A2	A2	A6	A7	A2	A6	A1	A5	A4	A5	A3	A3	A1	A5	A3	A4	A4	A3	A3	A2	A4	A4	A8	A3	A3	A2	A3
3	01/06/2021 15:31	4	fr	01/06/2021 15:26	01/06/2021 15:31	217.128.179.206		V014	A2	A3	A1	A5	A1	A4	A2	A5	A1	A4	A1	A5		A2	A3	A3	A6	A4	A2	A2	A3	A3	A3	A4	A1	A2	A4	A3	A2	A1	A3	A2	A1	A2	A2	A6	A3	A3	A2	A3	Le patient était dans ses pensées et en tant normal quand qqun est "ailleurs" et le précise plusieurs fois, on lui demande à quoi pense t il ? qu'est ce qui le tracasse ? ici, on y fait abstraction
5	02/06/2021 16:05	4	fr	02/06/2021 15:58	02/06/2021 16:05	89.159.27.199	https://sondage.inserm.fr/index.php/652293/lang-fr	LV036	A6	A3	A1	A4	A1	A5	A1	A4	A1	A4	A1	A6	Bon logiciel	A1	A2	A3	A3	A2	A7	A1	A5	A5	A5	A7	A1	A7	A5	A3	A4	A3	A1	A3	A3	A4	A3	A8	A3	A3	A3	A3	Réaliste à un entretien infirmier en psychatrie permet de trouver du vocabulaire pour mener un entretient
6	03/06/2021 17:23	4	fr	03/06/2021 17:17	03/06/2021 17:23	81.64.159.65		AP028	A5	A2	A1	A4	A1	A4	A2	A3	A1	A5	A1	A4		A4	A6	A5	A5	A3	A5	A2	A4	A2	A5	A1	A1	A5	A6	A2	A4	A3	A1	A1	A2	A3	A3	A7	A3	A3	A3	A3
7	03/06/2021 18:05	4	fr	03/06/2021 17:58	03/06/2021 18:05	89.88.60.236		G039	A4	A5	A1	A5	A1	A5	A1	A5	A1	A5	A4	A5	Très bon jeu bien fait paraît réel.	A2	A1	A3	A7	A1	A7	A3	A7	A6	A7	A4	A6	A1	A6	A4	A4	A4	A1	A4	A4	A4	A4	A11	A4	A4	A4	A1	Très bonne représentation du patient virtuel, sans exagération!
8	04/06/2021 11:15	4	fr	04/06/2021 11:07	04/06/2021 11:15	90.90.254.82		V012	A2	A5	A1	A5	A1	A5	A1	A5	A1	A5	A1	A5	SIVIPSY est très facile à utiliser mais j'ai quand même rencontré quelques problèmes de connexion mais c'est toujours comme ça chez moi. De plus je trouve que c'est plutôt réaliste malgré tous on imagine bien l'ambiance d'un entretien infirmier.	A7	A1	A1	A7	A1	A7	A7	A7	A1	A7	A1	A6	A1	A7	A3	A4	A4	A4	A3	A4	A4	A4	A10	A4	A4	A4	A3	le patient virtuel est réaliste dans son comportement, mais physiquement il reste pour moi une représentation, bien qu'il s'approche de la réalité.
10	09/06/2021 11:37	4	fr	09/06/2021 11:31	09/06/2021 11:37	89.95.36.40		V010	A2	A3	A2	A5	A1	A3	A2	A5	A1	A5	A2	A5	Le son à tendence a bugguer, avoir une option permettant de le retirer pourrais être une bonne idée.	A2	A5	A1	A6	A1	A4	A1	A3	A1	A3	A7	A1	A4	A6	A3	A3	A3	A3	A3	A3	A3	A3	A8	A2	A3	A2	A3	Au vu des questions posées vous semblez vouloir creer un jeu serieux immersif. Sans vouloir vous offensez vous n'y arriverez pas, mais le jeu ne sera pas mauvais pour autant. Le "gameplay" utilisé est bon et il n'est pas necessaire d'avoir l'impression d'être "a l'interieur du monde virtuel" pour prendre le jeu au serieux.
11	11/06/2021 14:37	4	fr	11/06/2021 14:22	11/06/2021 14:37	92.91.136.240	https://sondage.inserm.fr/index.php/652293/lang-fr	V006	A2	A3	A1	A4	A1	A4	A3	A5	A1	A4	A1	A6	Le logiciel SIVIPSY est pratique et simple d'utilisation cependant, j'ai constaté beaucoup de bugs (Sur PC avec une bonne connexion internet) ce qui a malheureusement faussé 2 de mes réponses.	A4	A4	A5	A5	A4	A3	A3	A3	A3	A3	A4	A1	A5	A3	A2	A2	A3	A2	A3	A2	A3	A3	A7	A3	A3	A3	A2
12	11/06/2021 14:37	4	fr	11/06/2021 14:22	11/06/2021 14:37	92.91.136.240		V007	A2	A3	A1	A4	A1	A4	A3	A5	A1	A4	A1	A6	Le logiciel SIVIPSY fonctionne bien et est facile d'utilisation. Cependant j'ai constaté des bugs qui ont perturbé la simulation.	A4	A4	A5	A5	A4	A3	A3	A3	A3	A3	A4	A1	A5	A3	A2	A2	A3	A2	A3	A2	A3	A3	A7	A3	A3	A3	A2
13	11/06/2021 15:03	4	fr	11/06/2021 14:57	11/06/2021 15:03	176.169.5.118		V008	A2	A4	A1	A5	A1	A5	A1	A4	A1	A5	A1	A5		A4	A5	A5	A5	A5	A6	A5	A4	A4	A5	A5	A2	A3	A3	A3	A3	A2	A1	A2	A3	A2	A3	A8	A3	A3	A3	A3
14	14/06/2021 18:37	4	fr	14/06/2021 18:24	14/06/2021 18:37	89.88.60.236	https://sondage.inserm.fr/index.php/652293/lang-fr	G039	A4	A3	A1	A5	A1	A5	A1	A5	A1	A5	A3	A5	Logiciel très facile d'utilisation	A3	A1	A3	A7	A2	A7	A2	A6	A6	A7	A6	A5	A1	A6	A3	A4	A4	A1	A4	A4	A4	A4	A11	A4	A4	A4	A1	Je trouve que le réalisme ainsi que l'authenticité du patient reflète vraiment la réalité, en stage de psychiatrie j'ai eu l'occasion de rencontrer ce genre de patient qui sincèrement exprimaient des réactions similaires.
15	15/06/2021 15:58	4	fr	15/06/2021 15:53	15/06/2021 15:58	37.173.187.229		V011	A2	A3	A1	A5	A1	A4	A1	A5	A1	A4	A1	A4		A1	A7	A6	A2	A1	A1	A1	A1	A1	A1	A1	A1	A5	A1	A2	A3	A4	A1	A2	A2	A3	A2	A7	A3	A3	A3	A3	Les voix du patient, de sa femme et de l'infirmière sont très robotiques ce qui ne rend pas l'expérience très réaliste. Les visages et expressions sont aussi un peu robotiques.
16	15/06/2021 18:32	4	fr	15/06/2021 18:23	15/06/2021 18:32	87.231.189.35		V009	A2	A5	A1	A5	A1	A4	A1	A4	A1	A5	A1	A6		A6	A3	A5	A6	A4	A6	A4	A3	A3	A3	A1	A2	A5	A5	A2	A2	A1	A3	A2	A3	A3	A3	A8	A2	A2	A1	A4	La communication non verbale est très manquante, l'utilisation de vraies voix serait par ailleurs plus judicieux pour en ressentir les émotions et pas simplement écouter des propos comme on pourrait les lire.
17	15/06/2021 19:43	4	fr	15/06/2021 19:38	15/06/2021 19:43	79.89.82.96		V017	A2	A5	A1	A5	A2	A4	A1	A2	A2	A3	A2	A5	Difficulté seulement lors de la connexion. Mais le jeu en lui même s'est très bien déroulé.	A3	A2	A5	A6	A6	A6	A5	A6	A6	A5	A4	A3	A3	A4	A4	A4	A4	A1	A3	A4	A3	A3	A9	A3	A3	A3	A3	Très bon réponse mais aucune émotion faciale.
18	16/06/2021 00:48	4	fr	16/06/2021 00:41	16/06/2021 00:48	77.204.247.88		V018	A2	A4	A2	A4	A1	A3	A2	A4	A1	A4	A1	A5		A5	A4	A4	A5	A4	A5	A3	A4	A4	A5	A3	A3	A4	A3	A3	A3	A3	A1	A3	A2	A3	A3	A9	A3	A3	A3	A3
19	18/06/2021 15:41	4	fr	18/06/2021 15:34	18/06/2021 15:41	176.189.64.219		P021	A3	A5	A1	A5	A1	A5	A4	A5	A1	A5	A1	A6		A5	A7	A4	A7	A2	A6	A5	A5	A5	A5	A5	A1	A5	A5	A3	A3	A4	A2	A2	A2	A3	A2	A8	A3	A2	A1	A4
20	23/06/2021 16:24	4	fr	23/06/2021 16:18	23/06/2021 16:24	89.88.61.113		P023	A3	A4	A1	A5	A1	A5	A1	A5	A1	A5	A1	A5		A3	A5	A3	A5	A5	A5	A3	A3	A3	A3	A5	A3	A5	A3	A2	A3	A3	A2	A1	A2	A2	A2	A6	A3	A3	A2	A2
21	20/05/2022 10:29	4	fr	20/05/2022 10:26	20/05/2022 10:29	90.91.63.179		V051	A2	A5	A1	A5	A1	A4	A2	A5	A1	A4	A1	A5		A2	A5	A6	A5	A4	A5	A2	A3	A3	A5	A5	A1	A5	A5	A3	A4	A4	A2	A2	A3	A4	A4	A8	A2	A2	A2	A4
22	24/05/2022 12:17	4	fr	24/05/2022 12:10	24/05/2022 12:17	88.120.54.131		LV042	A6	A4	A1	A5	A1	A1	A1	A5	A5	A5	A1	A6	Un peu agaçant les voix car ne fait pas très naturel, c'est un détail mais ça m'a agacée surtout quand le patient nous faisant maintes fois répéter puisque on avait le droit de nouveau à une phrase entière (rires)	A4	A5	A4	A6	A4	A4	A4	A3	A3	A3	A5	A1	A3	A3	A3	A3	A2	A2	A3	A4	A3	A3	A8	A3	A3	A2	A3
23	24/05/2022 15:12	4	fr	24/05/2022 15:08	24/05/2022 15:12	212.195.66.25		V057	A2	A4	A1	A4	A1	A5	A1	A4	A1	A4	A1	A6		A5	A3	A6	A6	A5	A5	A3	A6	A5	A5	A3	A3	A5	A6	A3	A4	A3	A3	A3	A3	A3	A4	A9	A3	A3	A3	A4
24	27/05/2022 17:21	4	fr	27/05/2022 17:12	27/05/2022 17:21	88.160.54.88	https://sondage.inserm.fr/index.php/652293/lang-fr	V061	A2	A4	A1	A5	A1	A3	A1	A5	A1	A4	A3	A5	A partir du moment où on l'a déjà utilisé 1 fois, il n'y a pas de problème pour utiliser SIVIPSY	A3	A4	A2	A5	A5	A6	A3	A6	A1	A6	A4	A1	A2	A5	A3	A2	A3	A2	A2	A3	A3	A3	A7	A3	A3	A2	A3	On voit que c'est un patient virtuel dans ses expressions mais les expressions restent compréhensibles
25	31/05/2022 15:46	4	fr	31/05/2022 15:39	31/05/2022 15:46	91.165.78.154		R047	A1	A5	A1	A5	A4	A4	A1	A4	A4	A4	A5	A5	j'ai été confronté a des difficultés de connexion ce qui m'a empêcher de jouer plutôt que prévu	A6	A2	A3	A6	A5	A5	A5	A5	A5	A5	A5	A3	A5	A5	A3	A3	A4	A2	A3	A2	A3	A3	A7	A3	A3	A2	A2
26	31/05/2022 15:56	4	fr	31/05/2022 15:52	31/05/2022 15:56	78.197.110.199		V058	A2	A5	A1	A5	A1	A5	A1	A5	A1	A5	A3	A6		A5	A2	A2	A7	A1	A7	A4	A7	A3	A4	A7	A4	A1	A6	A4	A4	A4	A1	A4	A4	A4	A4	A11	A4	A4	A3	A1
27	31/05/2022 20:34	4	fr	31/05/2022 20:31	31/05/2022 20:34	90.26.84.71		R078	A1	A5	A1	A5	A1	A5	A1	A5	A1	A5	A1	A6		A1	A1	A1	A7	A7	A7	A1	A7	A7	A7	A7	A1	A1	A7	A4	A4	A3	A1	A4	A4	A4	A4	A11	A4	A4	A4	A5
28	01/06/2022 12:18	4	fr	01/06/2022 12:11	01/06/2022 12:18	80.214.69.35		LV066	A6	A3	A1	A5	A1	A5	A1	A4	A1	A4	A1	A5		A2	A4	A1	A5	A2	A4	A1	A4	A4	A4	A5	A1	A1	A4	A3	A4	A4	A1	A3	A3	A4	A4	A10	A3	A3	A3	A3
29	12/06/2022 21:12	4	fr	12/06/2022 21:05	12/06/2022 21:12	90.91.255.223		R053	A1	A4	A1	A5	A1	A4	A2	A4	A1	A5	A1	A6		A1	A3	A1	A5	A2	A2	A1	A4	A1	A3	A7	A1	A6	A2	A2	A3	A4	A4	A1	A2	A3	A3	A8	A3	A2	A1	A3
30	12/06/2022 21:26	4	fr	12/06/2022 21:21	12/06/2022 21:26	89.156.188.144		V049	A2	A3	A1	A5	A1	A5	A1	A4	A1	A4	A1	A5	Grâce au mail qui donnait les indications, nous étions bien guidés, donc aucun soucis	A2	A5	A4	A5	A5	A4	A3	A5	A5	A5	A5	A1	A3	A4	A3	A3	A4	A2	A3	A3	A3	A3	A7	A2	A3	A3	A4	Nous ne voyons que le patient et pas l'infirmière. Je pense qu'il serait intéressant de voir le langage non verbal de l'infirmière.
31	13/06/2022 23:16	4	fr	13/06/2022 23:03	13/06/2022 23:16	91.160.146.140		R065	A1	A3	A2	A4	A1	A2	A3	A4	A3	A4	A3	A5	Les questions sont quelque fois trop longue et cela me déstabilise quand le patient questionne quand il y a un grand blanc à cause de la lecture	A7	A6	A5	A4	A5	A5	A7	A5	A3	A3	A2	A1	A5	A6	A2	A4	A4	A1	A2	A3	A4	A3	A9	A3	A3	A2	A3
32	14/06/2022 08:12	4	fr	14/06/2022 07:18	14/06/2022 08:12	80.215.88.73		V049	A2	A5	A1	A5	A1	A5	A1	A5	A1	A5	A1	A6	Mise a part quelques bug quand on veut choisir une reponse, ca bloque quelques minutes mais sinon la plateforme est super.	A4	A2	A7	A6	A6	A7	A5	A7	A6	A7	A5	A4	A2	A6	A4	A4	A4	A1	A3	A2	A3	A3	A9	A4	A4	A4	A5
33	16/06/2022 12:32	4	fr	16/06/2022 12:26	16/06/2022 12:32	77.204.197.8		V055	A2	A4	A1	A3	A1	A4	A1	A5	A4	A4	A4	A5	RAS	A4	A2	A3	A5	A4	A6	A4	A5	A1	A4	A6	A1	A1	A2	A3	A3	A4	A2	A4	A3	A3	A3	A10	A3	A3	A3	A3	RAS
34	16/06/2022 15:06	4	fr	16/06/2022 14:55	16/06/2022 15:06	77.204.245.196		R043	A1	A5	A1	A5	A1	A5	A1	A5	A2	A5	A1	A7	jeu très édifiant à conseiller à tous les étudiants IDE	A1	A1	A7	A7	A6	A7	A1	A6	A7	A7	A6	A6	A1	A7	A3	A4	A4	A1	A3	A4	A4	A4	A11	A4	A3	A4	A4	Tout est parfait
35	17/06/2022 11:29	4	fr	17/06/2022 11:24	17/06/2022 11:29	80.215.2.207		V063	A2	A1	A5	A5	A1	A5	A1	A5	A1	A5	A3	A6		A4	A5	A6	A7	A5	A7	A6	A7	A7	A7	A3	A3	A1	A7	A4	A4	A4	A1	A4	A4	A4	A4	A11	A4	A4	A4	A3
38	22/06/2022 11:34	4	fr	22/06/2022 11:06	22/06/2022 11:34	92.184.117.132		LV050	A6	A5	A5	A1	A1	A5	A1	A5	A1	A5	A1	A7	Très heureuse de participer à ce jeux Merci M. Roux	A2	A1	A1	A2	A2	A7	A2	A7	A1	A7	A7	A6	A1	A7	A4	A4	A4	A4	A4	A4	A4	A4	A10	A4	A4	A4	A2	Le patient est comme un vrai patient
39		3	fr	22/06/2022 20:28	22/06/2022 20:35	88.165.199.46		AP068	A5	A5	A1	A5	A4	A4	A4	A4	A1	A4	A3	A5	Une bonne expérience qui m'a permise d'affronfondir mes connaissancee et de me mettre en situation face a un patient présentant des troubles psychiatriques	A5	A5	A5	A4	A4	A6	A5	A5	A6	A5	A4	A4	A3	A5	A2	A3	A3	A2	A2	A3
40	23/06/2022 12:23	4	fr	23/06/2022 12:08	23/06/2022 12:23	92.184.106.128	https://sondage.inserm.fr/index.php/652293/lang-fr	V060	A2	A5	A1	A5	A1	A5	A1	A5	A1	A5	A1	A6		A7	A2	A7	A6	A6	A7	A7	A7	A7	A7	A1	A7	A1	A7	A4	A4	A4	A1	A4	A3	A4	A4	A10	A4	A4	A3	A3
[truncated: 5 more columns]
